# Supplementary material for: Seasonal dynamics of Galaxea fascicularis holobiont from physiological to transcriptional responses and implications for natural resilience
Source: Front Microbiol. 2025 Dec 19;16:1707108. doi: 10.3389/fmicb.2025.1707108 (PMC12757359; doi:10.3389/fmicb.2025.1707108)
Supplement: Supplementary file 2 [file Table_1.XLSX]

## Sheet: Table S1
Table S1 The coral species were identified through molecular analysis.
No.	Species	E-value	Identity	Accession number of most similar sequence	Sequence
1	Galaxea fascicularis	0	(429/429)100%	PP526287.1	CCCTCACGACGCATCATTATCCTCTTCAAGGATTAGCGGGTTCCCTTGTTTGCTTATATTATACTTGATAGCCGATCCGCTACTTCAGCTATTTGTTCTACGGTTTCTGGTGGAAGGGCATTAATTACATCAGAAGCATTTGGTAAGGCAGTCGCCCTTTCGGCCACCTCACCTGTCTCCCTCAACACCTTTGACATCTCAACGATTGTCTGCTGCATACTGGAGCTCGTTTCATTTATCCTTTCCACCACCTCCATCATTTAAGGGAGATGCCTCTGCTGCCCCCGAGACATTCCTTTCAACAAGCTCCAAATGTTCAGGAGCCTCTTCCACACCCCGATTACAACAGCTCCCTCCCTGAGGAGGACAACAGTGCCGTCGACAAGTAACACGCAAACA…
2	Galaxea fascicularis	6e-71	(151/151)100%	ON341020.1	GGTTTTCCCAGTCACGACGCATCATTATCCTCTTCAAGGATTAGCGGGGTCCCTTGTTTGCTTATATTATACTTGATAGCCGATCCGCTACTTCAGCTATCAAGTAACACGCAAACAAGACCACCCGCCAACAACCCTAAAGTAATAAGACCTGCTAGTATACCCTATTC
3	Galaxea fascicularis	1e-47	(109/109)100%	LC155812.1	TGGTTTTCCCAGTCACGACGCATCATTATCCTCTTCAAGGATTAGCGGGGTCCCTTGTTTGCTTATATTATACTTGATAGCCGATCCGCTACTTCAGCTATCAAGTAACACGCAAACAAGACCACCCGCCAACAACCCTAAAGTAATAAGACCTGCTAGTATACCCTATTCA
4	Galaxea fascicularis	0	(383/383)100%	PP526287.1	ACTAGCAGGTCTTATTACTTTAGGGTTGtTGGCGGGTGGTCTTGTTTGCGTGTTACTTGTCGACGGCACTGTTGTCCTCCTCAGGGAGGGAGCTGTTGTAATCGGGGTGTGGAAGAGGCTCCTGAACATTTGGAGCTTGTTGAAAGGAATGTCTCGGGGGCAGCAGAGGCATCTCCCTTAAATGATGGAGGTGGTGGAAAGGATAAATGAAACGAGCTCCAGTATGCAGCAGACAATCGTTGAGATGTCAAAGGTGTTGAGGGAGACAGGTGAGGTGGCCGAAAGGGCGACTGCCTTACCAAATGCTTCTGATGTAATTAATGCCCTTCCACCAGAAACCGTAGAACAAATAGCTGAAGTAGCGGATCGGCTATCAAGTATAA
5	Galaxea fascicularis	1e-165	(322/322)100%	PP526287.1	TCGACGGCACTGTTGTCCTCCTCAGGGAGGGAGCTGTTGTAATCGGGGTGTGGAAGAGGCTCCTGAACATTTGGAGCTTGTTGAAAGGAATGTCTCGGGGGCAGCAGAGGCATCTCCCTTAAATGATGGAGGTGGTGGAAAGGATAAATGAAACGAGCTCCAGTATGCAGCAGACAATCGTTGAGATGTCAAAGGTGTTGAGGGAGACAGGTGAGGTGGCCGAAAGGGCGACTGCCTTACCAAATGCTTCTGATGTAATTAATGCCCTTCCACCAGAAACCGTAGAACAAATAGCTGAAGTAGCGGATCGGCTATCAAGTAT

## Sheet: Table S2
Table S2. Environmental parameters of four seasons on the WZZ.
Parameters	Salinity (PSU)	pH	DO (mg/L)	Turbidity (FTU)
Spring	33.274	8.11	6.96	2.47071
	33.273	8.12	6.93	1.45556
	33.271	8.11	6.89	2.40567
	33.283	8.1	6.85	2.82603
	33.266	8.11	6.92	1.46401
	33.267	8.1	6.96	1.02847
	33.269	8.11	6.97	1.0566
	33.264	8.12	6.96	1.10957
	33.272	8.11	6.61	1.03175
	33.274	8.1	6.65	1.02847
	33.278	8.1	6.62	1.03635
	33.262	8.1	6.61	1.15477
	33.268	8.11	6.63	1.06435
	33.275	8.11	6.61	1.12847
	33.282	8.11	6.62	1.40206
Summer	33.605	8.12	7.59	1.46331
	33.603	8.13	7.58	1.46081
	33.602	8.13	7.57	1.37514
	33.601	8.12	7.57	1.16668
	33.624	8.13	7.56	1.34658
	33.599	8.13	7.31	1.86391
	33.592	8.12	7.38	1.33717
	33.595	8.13	7.31	1.2345
	33.597	8.11	7.28	1.38653
	33.624	8.13	7.24	1.12596
	33.596	8.11	7.27	1.01647
	33.584	8.13	7.24	1.12009
	33.614	8.12	7.4	1.02993
	33.623	8.12	7.42	1.20913
	33.573	8.13	7.45	1.232
Autumn	32.502	8.08	6.67	1.23692
	32.491	8.08	6.67	1.42519
	32.503	8.02	6.68	0.985849
	32.496	8.02	6.7	1.09577
	32.489	8.05	6.7	1.12114
	32.486	8.07	6.71	1.11855
	32.495	8.08	6.64	1.34702
	32.492	8.08	6.64	1.25159
	32.488	8.02	6.66	1.06074
	32.493	8.05	6.65	1.25953
	32.493	8.07	6.63	1.16341
	32.492	8.02	6.65	1.22019
	32.503	8.02	6.67	0.960655
	32.508	8.05	6.66	1.19361
	32.503	8.05	6.68	1.09957
Winter	33.605	8	7.29	4.044
	33.603	8	7.24	4.111
	33.607	8	7.24	4.051
	33.608	7.99	7.26	4.078
	33.601	7.99	7.22	4.067
	33.598	7.99	7.23	3.982
	33.605	8	7.23	3.954
	33.608	7.99	7.3	3.953
	33.609	8.1	7.3	3.904
	33.589	8.1	7.25	3.872
	33.591	8	7.26	3.835
	33.577	8.05	7.25	4.9
	33.578	8.05	7.17	4.625
	33.583	8.1	7.14	4.4
	33.582	7.99	7.15	4.186

## Sheet: Table S3
Table S3 The blast results of ITS sequences of Symbiodiniaceae ASVs.
ASVs	Subtypes	E-value	Identity	Accession number of	Sequence
				most similar sequence
ASV79	C17	1.15e-98	191/192 (99%)	AY239370	AACCAATGGCCTCCTGAACGTGCGTTGCACTCTTGGGATTTCCTGAGAGGATGTCTGCTTCAGTGCTTAACTTGCCCCAACTTTGCAAGCATTTCTGCCTTGCGTCCTTATGAGCTATTGCCCTCTGAGCCAATGGCTTGTTAATTGCTTGGTTCTTGCAAAATGCTTTGCGCGCTGTTATTCAAGTTTCTACCTTCGTGGTTTTACTTGAGTGACGCTGCTCATGCTTGCAACCGCTGGGATGCAGGTGCATGCCTCTAGCATGAAGTCAGACAAGTGA
ASV8	D1	4.21e-103	197/197 (100%)	AF334660	AAGCAATGGCCCCCTGAACGCGCATTGCACTCTTGGGACTTCCTGAGAGTATGTTTGCTTCAGTGCTTATTTTACCTCCTTGCAAGGTTCTGTCGCAACCTTGTGCCCTGGCCAGCCATGGGTTAACTTGCCCATGGCTTGCTGAGTAGTGATCTTTTAGAGCAAGCTCTGGCACGCTGTTGTTTGAGGCAGCCTATATTGAGGCTATTTCAAATGACGTTGCTACAAGCTTGATGTGTCCTTCTGCGCCGTTGCGCATCCCATAGCATGAAGTCAAACAAGAGA
ASV20	D5	2.53e-100	194/195 (99%)	EU812743	AACCAATGGCCCCCTGAACGCGCATTGCACTCTTGGGACTTCCTGAGAGTATGTTTGCTTCAGTGCTTATTTTACCTCCTTGCAAGGTTCTGTCGCAACCTTGTGCCCTGGCCAGCCACGGGTTAACTTGCCCATGGCTTGCTGAGTAGTGATCTTTTAGAGCAAGCTCTGGCACGCTGTTGTTTGAGGCAGCCTATATTGAGGCTATTTCAAATGACGCTGCTACAAGCTTGATGTGTCCTTCTGCGCCGTTGCGCATCCCATAGCATGAAGTCAAACAAGAGA
ASV22	D4	4.21e-103	197/197 (100%)	JN558078	AACCAATGACCCCCTGAACGCGCATTGCACTCTTGGGACTTCCTGAGAGTATGTTTGCTTCAGTGCTTATTTTACCTCCTTGCAAGGTTCTGTCGCAACCTTGTGCCCTGGCCAGCCACGGGTTAACTTGCCCATGGCTTGCTGAGTAGTGATCTTTTAGAGCAAGCTCTGGCACGCTGTTGTTTGAGGCAGCCTATATTGAGGCTATTTCAAATGACGTTGCTACAAGCTTGATGTGTCCTTCTGCGCCGTTGCGCATCCCATAGCATGAAGTCAAACAAGAGA
ASV83	C17	8.98e-95	189/192 (98%)	AY23937	AACCAATGGCCTCCTGAACGTGCGTTGCACTCTTGGGATTTCCTGAGAGGATGTCTGCTTCAGTGCTTAACTTGTCTAACTTTGCAAGCATTTCTGCCTTGCGTTCTTATGAGCTATTGCCCTCTGAGCCAATGGCTTGTTAATTGCTTGGTTCTTGCAAAATGCTTTGCGCGCTGTTATTCAAGTTTCTACCTTCGTGGTTTTACTTGAGTGACGCTGCTCATGCTTGCAACCGCTGGGATGCAGGTGCATGCCTCTAGCATGAAGTCAGACAAGTGA
ASV6	D4	1.96e-101	196/197 (99%)	JN558078	AACCAATGGCCCCCTGAACGCGCATTGCACTCTTGGGACTTCCTGAGAGTATGTTTGCTTCAGTGCTTATTTTACCTCCTTGCAAGGTTCTGTCGCAACCTTGTGGCCTGGCCAGCCACGGGTTAACTTGCCCATGGCTTGCTGAGTAGTGATCTTTTAGAGCAAGCTCTGGCACGCTGTTGTTTGAGGCAGCCTATATTGAGGCTATTTCAAATGACGTTGCTACAAGCTTGATGTGTCCTTCTGCGCCGTTGCGCATCCCATAGCATGAAGTCAAACAAGAGA
ASV77	C21.11	2.49e-100	192/192 (100%)	HQ630874	AACCAATGGCCTCCTGAACGTGCGTTGCACTCTTGGGATTTCCTGAGAGGATGTCTGCTTCAGTGCTTAACTTGCCCCAACTTTGCAAGCATTTCTGCCTTGCGTTTTTATGAGCTATTGCCCTCTGAGCCAATGGCTTGTTAATTGCTTGGTTCTTGCAAAATGCTTTGCGCGCTGTTATTCAAGTTTCTACCTTCGTGGTTTTACTTGAGTGACGCTGCTCATGCTTGCAACCGCTGGGATGCAGGTGCATGCCTCTAGCATGAAGTCAGACAAGTGA
ASV68	C1	3.28e-104	199/199 (100%)	JN558041	AACCAATGGCCTCCTGAACGTGCGTTGCACTCTTGGGATTTCCTGAGAGTATGTCTGCTTCAGTGCTTAACTTGCCCCAACTTTGCAAGCAGGATGTGTTTCTGCCTTGCGTTCTTATGAGCTATTGCCCTCTGAGCCAATGGCTTGTTAATTGCTTGGTTCTTGCAAAATGCTTTGCGCGCTGTTATTCAGGTTTCTACCTTCGTGGTTTTACTTGAGTGACGCTGCTCATGCTTGCAACCGCTGGGATGCAGGTGCATGCCTCTAGCATGAAGTCAGACAAGTGA
ASV5	D1	1.96e-101	196/197 (99%)	AF334660	AACCAATGGCCCCCTGAACGCGCATTGCACTCTTGGGACTTCCTGAGAGTATGTTTGCTTCAGTGCTTATTTTACCTCCTTGCAAGGTTCTGTCGCAACCTTGTGCCCTGGCCAGCCATGGGTTAACTTGCCCATGGCTTGCTGAGTGGTGATCTTTTAGAGCAAGCTCTGGCACGCTGTTGTTTGAGGCAGCCTATATTGAGGCTATTTCAAATGACGTTGCTACAAGCTTGATGTGTCCTTCTGCGCCGTTGCGCATCCCATAGCATGAAGTCAAACAAGAGA
ASV67	D1	1.96e-101	196/197 (99%)	AF334660	AACCAATGGCCCCCTGAACGCGCATTGCACTCTTGGGACTTCCTGAGAGTATGTTTGCTTCAGTGCTTATTTTACCTCCTTGCAAGGTTCTGTCGCAACCTTGTGCCCTGGCCAGCCATGGGTTAACTTGCCCATGGCTTGCTGAGTAGTGATCTTTTAGAGCAAGCTCTGGCACGCTGTTGTTTGAGGCAGCCTATATTGAGGCTATTTCAAATGACGTTGCTACAAGCTTGATGTGTCCTTCTGCGCCGCTGCGCATCCCATAGCATGAAGTCAAACAAGAGA
ASV17	D4	4.21e-103	197/197 (100%)	JN558078	AACCAATGGCCCCATGAACGCGCATTGCACTCTTGGGACTTCCTGAGAGTATGTTTGCTTCAGTGCTTATTTTACCTCCTTGCAAGGTTCTGTCGCAACCTTGTGCCCTGGCCAGCCACGGGTTAACTTGCCCATGGCTTGCTGAGTAGTGATCTTTTAGAGCAAGCTCTGGCACGCTGTTGTTTGAGGCAGCCTATATTGAGGCTATTTCAAATGACGTTGCTACAAGCTTGATGTGTCCTTCTGCGCCGTTGCGCATCCCATAGCATGAAGTCAAACAAGAGA
ASV66	D1	1.96e-101	196/197 (99%)	AF334660	AACCAATGGCCCCCTGAACGCGCATTGCACTCTTGGGACTTCCTGAGAGTATGTTTGCTTCAGTGCTTATTTTACCTCCTTGCAAGGTTCTGTCGCAACCTTGTGCCCTGGCCAGCCATGGGTTAACTTGCCCATGGCTTGCTGAGTAGTGATCTTTTAGAGCAAGCTTTGGCACGCTGTTGTTTGAGGCAGCCTATATTGAGGCTATTTCAAATGACGTTGCTACAAGCTTGATGTGTCCTTCTGCGCCGTTGCGCATCCCATAGCATGAAGTCAAACAAGAGA
ASV18	D4	1.96e-101	196/197 (99%)	JN558078	AACCAATGGCCCCCTGAACGCGCATTGCACTCTTGGGACTTCCTGAGAGTATGTTTGCTTCAGTGCTTATTTTACTTCCTTGCAAGGTTCTGTCGCAACCTTGTGCCCTGGCCAGCCACGGGTTAACTTGCCCATGGCTTGCTGAGTAGTGATCTTTTAGAGCAAGCTCTGGCACGCTGTTGTTTGAGGCAGCCTATATTGAGGCTATTTCAAATGACGTTGCTACAAGCTTGATGTGTCCTTCTGCGCCGTTGCGCATCCCATAGCATGAAGTCAAACAAGAGA
ASV14	D1	1.96e-101	196/197 (99%)	AF334660	AACCAATGGCCCCCTGAACGCGCATTGCACTCTTGGGACTTCCTGAGAGTATGTTTGCTTCAGTGCTTATTTTACCTCCTTGCAAGGTTCTGTCGCAACCTTGTGCCCTGGCCAGCCATGGGTTAACTTGCCCATGGCTTGCTGAGTAGTGATCTTTTAGAGCAAGCTCTGGCACGCTGTTGTTTGAGGCAGCCTATATTGAGGCTATTTCAAATGACGTTGCTACGAGCTTGATGTGTCCTTCTGCGCCGTTGCGCATCCCATAGCATGAAGTCAAACAAGAGA
ASV33	C3	3.28e-104	199/199 (100%)	AB778606	AACCAATGGCCTCCTGAACGTGCGTTGCACTCTTGGGATTTCCTGAGAGTATGTCTGCTTCAGTGCTTAACTTGCCCCAACTTTGCAAGCAGGATGTGTTTCTGCCTTGCGTTCTTATGAGCTATTGCCCTCTGAGCCAATGGCTTGTTAATTGCTTGGTTCTTGCAAAATGCTTTGCGCGCTGTTATTCAAGTTTCTACCTTCGTGGTTTTACTTGAGTGACGCTGCTCATGCTTGCAACCGCTGGGATGCAGGTGCATGCCTCTAGCATGAAGTCAGACAAGTGA
ASV82	C17	2.49e-100	192/192 (100%)	AY239370	AACCAATGGCCTCCTGACCGTGCGTTGCACTCTTGGGATTTCCTGAGAGGATGTCTGCTTCAGTGCTTAACTTGCCCCAACTTTGCAAGCATTTCTGCCTTGCGTTCTTATGAGCTATTGCCCTCTGAGCCAATGGCTTGTTAATTGCTTGGTTCTTGCAAAATGCTTTGCGCGCTGTTATTCAAGTTTCTACCTTCGTGGTTTTACTTGAGTGACGCTGCTCATGCTTGCAACCGCTGGGATGCAGGTGCATGCCTCTAGCATGAAGTCAGACAAGTGA
ASV12	D4	1.96e-101	196/197 (99%)	JN558078	AACCAATGGCCCCCTGAACGCGCATTGCACTCTTGGGACTTCCTGAGAGTATGTTTGCTTCAGTGCTTATTTTTCCTCCTTGCAAGGTTCTGTCGCAACCTTGTGCCCTGGCCAGCCACGGGTTAACTTGCCCATGGCTTGCTGAGTAGTGATCTTTTAGAGCAAGCTCTGGCACGCTGTTGTTTGAGGCAGCCTATATTGAGGCTATTTCAAATGACGTTGCTACAAGCTTGATGTGTCCTTCTGCGCCGTTGCGCATCCCATAGCATGAAGTCAAACAAGAGA
ASV134	C3u	3.28e-104	199/199 (100%)	GU111879	AAGCAATGGCCTCCTGAACGTGCGTTGCACTCTTGGGATTTCCTGAGAGTATGTCTGCTTCAGTGCTTAACTTGCCCCAACTTTGCAAGCAGGATGTGTTTCTGCCTTGCGTTCTTATGAGCTATTGCCCTCTGAGCCAATGGCTTGTTAATTGCTTGGTTCTTGCAAAATGCTTTGCGCGCTGTTATTCAAGTTTCTACCTTCGCGGTTTTACTTGAGTGACGCTGCTCATGCTTGCAACCGCTGGGATGCAGGTGCATGCCTCTAGCATGAAGTCAGACAAGTGA
ASV21	D5	4.21e-103	197/197 (100%)	EU812743	AACCAATGGCCCCCTGAACGCGCATTGCACTCTTGGGACTTCCTGAGAGTATGTTTGCTTCAGTGCTTGTTTTACCTCCTTGCAAGGTTCTGTCGCAACCTTGTGCCCTGGCCAGCCACGGGTTAACTTGCCCATGGCTTGCTGAGTAGTGATCTTTTAGAGCAAGCTCTGGCACGCTGTTGTTTGAGGCAGCCTATATTGAGGCTATTTCAAATGACGTTGCTACAAGCTTGATGTGTCCTTCTGCGCCGTTGCGCATCCCATAGCATGAAGTCAAACAAGAGA
ASV80	D1	1.96e-101	196/197 (99%)	AF334660	AACCAATGGCCCCCTGAACGCGCATTGCACTCTTGGGACTTCCTGAGAGTATGTTTGCTTCAGTGCTTATTTTACCTCCTTGCAAGGTTCTGTCGCAACCTTGTGCCCTGGCCAGCCATGGGTTAACTTGCCCATGGCTTGCTGAGTAGTGATCTTTTAGAGGAAGCTCTGGCACGCTGTTGTTTGAGGCAGCCTATATTGAGGCTATTTCAAATGACGTTGCTACAAGCTTGATGTGTCCTTCTGCGCCGTTGCGCATCCCATAGCATGAAGTCAAACAAGAGA
ASV7	D3	1.96e-101	197/198 (99%)	AY686650	AACCAATGGCCCCCTGAACGCGCATTGCACTCTTGGGACTTCCTGAGAGTATGTTTGCTTCAGTGCTTATTTTACCTCTTTGCAAGGTTCTGTCGCAACCTTGTGCCCTGGCCAGCCATGGGTTAACTTGCCCATTGGCTTGCTGAGTAGTGATCTTTTAGAGCAAGCTCTGGCACGCTGTTGTTTGAGGCAGCCTATATTGAGGCTATTTCAAATGACGTTGCTACAAGCTTGATGTGTCCTTCTGCGCCGTTGCGCATCCCATAGCATGAAGTCAAACAAGAGA
ASV23	D1	1.96e-101	196/197 (99%)	AF334660	AACCAATGGCCCCCTGAACGCGCATTGCACTCTTGGGACTTCCTGAGAGTATGTTTGCTTCAGTGCTTATTTTACCTCCTTGCAAGGTTCTGTCGCAACCTTGTGCCCTGCCCAGCCATGGGTTAACTTGCCCATGGCTTGCTGAGTAGTGATCTTTTAGAGCAAGCTCTGGCACGCTGTTGTTTGAGGCAGCCTATATTGAGGCTATTTCAAATGACGTTGCTACAAGCTTGATGTGTCCTTCTGCGCCGTTGCGCATCCCATAGCATGAAGTCAAACAAGAGA
ASV2	D4	4.21e-103	197/197 (100%)	JN558078	AACCAATGGCCCCCTGAACGCGCATTGCACTCTTGGGACTTCCTGAGAGTATGTTTGCTTCAGTGCTTATTTTACCTCCTTGCAAGGTTCTGTCGCAACCTTGTGCCCTGGCCAGCCACGGGTTAACTTGCCCATGGCTTGCTGAGTAGTGATCTTTTAGAGCAAGCTCTGGCACGCTGTTGTTTGAGGCAGCCTATATTGAGGCTATTTCAAATGACGTTGCTACAAGCTTGATGTGTCCTTCTGCGCCGTTGCGCATCCCATAGCATGAAGTCAAACAAGAGA
ASV16	D103	4.21e-103	197/197 (100%)	AF174575	AACCAATGGCCCCCTGAACGCGCATTGCACTCTTGGGACTTCCTGAGAGTATGTTTGCTTCAGTGCTTATTTTACCTCCTTGCAAGGTTCTGTCGCAACCTTGTGCCCTGGCCAGCCGTGGGTTAACTTGCCCATGGCTTGCTGAGTAGTGATCTTTTAGAGCAAGCTCTGGCACGCTGTTGTTTGAGGCAGCCTATATTGAGGCTATTTCAAATGACGTTGCTACAAGCTTGATGTGTCCTTCTGCGCCGTTGCGCATCCCATAGCATGAAGTCAAACAAGAGA
ASV65	D1	4.21e-103	197/197 (100%)	AF334660	AACCAATGGCCCCCTGAATGCGCATTGCACTCTTGGGACTTCCTGAGAGTATGTTTGCTTCAGTGCTTATTTTACCTCCTTGCAAGGTTCTGTCGCAACCTTGTGCCCTGGCCAGCCATGGGTTAACTTGCCCATGGCTTGCTGAGTAGTGATCTTTTAGAGCAAGCTCTGGCACGCTGTTGTTTGAGGCAGCCTATATTGAGGCTATTTCAAATGACGTTGCTACAAGCTTGATGTGTCCTTCTGCGCCGTTGCGCATCCCATAGCATGAAGTCAAACAAGAGA
ASV76	C17	2.49e-100	192/192 (100%)	AY239370	AACCAATGGCCTCCTGAACGTGCGTTGCACTCTTGGGATTTCCTGAGAGGATGTCTGCTTCAGTGCTTAACTTGCCCCAACTTTGCAAGCATTTCTGCCTTGCGTTCTTATGAGCTATTGCCCTCTGAGCCAATGGCTTGTTAATTGCTTGGTTCTTGCAAAATGCTTTGCGCGCTGTTATTCAAGTTTCTACCTTCGTGGTTTTACTTGAGTGACGCTGCTCATGCTTGCAACCGCTGGGATGCAGGTGCATGCCTCTAGCATGAAGTCAGACAAGTGA
ASV9	D1	4.21e-103	197/197 (100%)	AF334660	AACCAATGGCCCCCTGAACGCGCATTGCACTCTTGGGACTTCCTGAGAGTATGTTTGCTTCGGTGCTTATTTTACCTCCTTGCAAGGTTCTGTCGCAACCTTGTGCCCTGGCCAGCCATGGGTTAACTTGCCCATGGCTTGCTGAGTAGTGATCTTTTAGAGCAAGCTCTGGCACGCTGTTGTTTGAGGCAGCCTATATTGAGGCTATTTCAAATGACGTTGCTACAAGCTTGATGTGTCCTTCTGCGCCGTTGCGCATCCCATAGCATGAAGTCAAACAAGAGA
ASV1	D1	4.21e-103	197/197 (100%)	AF334660	AACCAATGGCCCCCTGAACGCGCATTGCACTCTTGGGACTTCCTGAGAGTATGTTTGCTTCAGTGCTTATTTTACCTCCTTGCAAGGTTCTGTCGCAACCTTGTGCCCTGGCCAGCCATGGGTTAACTTGCCCATGGCTTGCTGAGTAGTGATCTTTTAGAGCAAGCTCTGGCACGCTGTTGTTTGAGGCAGCCTATATTGAGGCTATTTCAAATGACGTTGCTACAAGCTTGATGTGTCCTTCTGCGCCGTTGCGCATCCCATAGCATGAAGTCAAACAAGAGA
ASV135	C115	3.28e-104	199/199 (100%)	GU111898	AACCAATGGCCTCCTGAACGTGCGTTGCACTCTTGGGATTTCCTGAGAGTATGTCTGCTTCAGTGCTTAACTTGCCCCAACTTTGCAAGCAGGATGTGTTTCTGCCTTGCGTTCTTATGAGCTATTGCCCTCTGAGCCAATGGCTTGTTAATTGCTTGGTTCTTGCAAAATGCTTTGCGCGCTGTTATTCAAGTTTCTACCTTCGTGGTTTTACTTGACTGACGCTGCTCATGCTTGCAACCGCTGGGATGCAGGTGCATGCCTCTAGCATGAAGTCAGACAAGTGA
ASV97	C17	2.49e-100	192/192 (100%)	AY239370	AACCAATGGCCTCCTGAACGTGCGTTGCACTCTTGGGATTTCCTGAGAGGATGTCTGCTTCAGTGCTTAACTTGCCCCAACTTTGCAAGCATTTCTGCCTTGCGTTCTTATGAGCTATTGCCCTCTGAGCCAATGGCTTGTTAATTGCTTGGTTCTTGCAAAATGCTTTGCGCGCTGTTATTCAAGTTTCTACCTTCGTGGTTTTACTTGAGTGACGCTGCTCATGCTTGCAACCGCTGGGATGCAGGTGCATGCCTCTAGCATGAAGGCAGACAAGTGA
ASV78	C2r	3.28e-104	199/199 (100%)	KF623636.1	AACCAATGGCCTCCTGAACGTGCGTTGCACTCTTGGGATTTCCTGAGAGTATGTCTGCTTCAGTGCTTAACTTGCCCCAACTTTGCAAGCAGGATGTGTTTCTGCCTTGCATTCTTATGAGCTATTGCCCTCTGAGCCAATGGCTTGTTAATTGCTTGGTTCTTGCAAAATGCTTTGCGCGCTGTTATTCAAGTTTCTACCTTCGTGGTTTTACTTGAGTGACGCTGCTCATGCTTGCAACCGCTGGGATGCAGGTGCATGCCTCTAGCATGAAGTCAGACAAGTGA
ASV118	D4	4.21e-103	197/197 (100%)	JN558078	AACCAATGGCCCCGTGAACGCGCATTGCACTCTTGGGACTTCCTGAGAGTATGTTTGCTTCAGTGCTTATTTTACCTCCTTGCAAGGTTCTGTCGCAACCTTGTGCCCTGGCCAGCCACGGGTTAACTTGCCCATGGCTTGCTGAGTAGTGATCTTTTAGAGCAAGCTCTGGCACGCTGTTGTTTGAGGCAGCCTATATTGAGGCTATTTCAAATGACGTTGCTACAAGCTTGATGTGTCCTTCTGCGCCGTTGCGCATCCCATAGCATGAAGTCAAACAAGAGA
ASV40	D1	1.96e-101	196/197 (99%)	AF334660	AACCAATGGCCCCCTGAACGCGCATTGCACTCTTGGGACTTCCTGAGAGTATGTTTGCTTCAGTGCTTATTTTACCTCCTTGCAAGGTTCTGTCGCAACCTTGTGCCCTGGCCAGCCATGGGTTAACTTGCCCATGGCTTGCTGAGTAGTGATCTTTCAGAGCAAGCTCTGGCACGCTGTTGTTTGAGGCAGCCTATATTGAGGCTATTTCAAATGACGTTGCTACAAGCTTGATGTGTCCTTCTGCGCCGTTGCGCATCCCATAGCATGAAGTCAAACAAGAGA
ASV11	D1	1.96e-101	196/197 (99%)	AF334660	AACCAATGGCCCCCTGAACGCGCATTGCACTCTTGGGACTTCCTGAGAGTATGTTTGCTTCAGTGCTTATTTTACCTCCTTGCAAGGTTCTGTCGCAACCTTGTGCCCTGGCCAGCCATGGGTTAACTTGCCCATGGCTTGCTGAGTAGTGATCTTTTAGAGCAAGCTCTGGCACGCTGTTGTTTGAGGCAGCCTATATTGAGGCTATTTCAAATGACGTTGTTACAAGCTTGATGTGTCCTTCTGCGCCGTTGCGCATCCCATAGCATGAAGTCAAACAAGAGA
ASV15	D1	1.96e-101	196/197 (99%)	AF334660	AACCAATGGCCCCCTGAACGCGCATTGCACTCTTGGGACTTCCTGAGAGTATGTTTGCTTCAGTGCTTATTTTACCTCCTTGCAAGGGTCTGTCGCAACCTTGTGCCCTGGCCAGCCATGGGTTAACTTGCCCATGGCTTGCTGAGTAGTGATCTTTTAGAGCAAGCTCTGGCACGCTGTTGTTTGAGGCAGCCTATATTGAGGCTATTTCAAATGACGTTGCTACAAGCTTGATGTGTCCTTCTGCGCCGTTGCGCATCCCATAGCATGAAGTCAAACAAGAGA
ASV10	D1	1.96e-101	196/197 (99%)	AF334660	AACCAATGGCCCCCTGAACGCGCATTGCACTCTTGGGACTTCCTGAGAGTATGTTTGCTTCAGTGCTTATTTTACCTCCTTGCAAGGTTCTGTCGCAACCTTGTGCCCTGGCCAGCCATGGGTTAACTTGCCCATGGCTTGCTGAGTAGTGATCTTTTAGAGTAAGCTCTGGCACGCTGTTGTTTGAGGCAGCCTATATTGAGGCTATTTCAAATGACGTTGCTACAAGCTTGATGTGTCCTTCTGCGCCGTTGCGCATCCCATAGCATGAAGTCAAACAAGAGA
ASV13	D1	1.96e-101	196/197 (99%)	AF334660	AACCAATGGCCCCCTGAACGCGCATTGCACTCTTGGGACTTCCTGAGAGTATGTTTGCTTCAGTGCTTATTTTACCTCCTTGCAAGGTTCTGTCGCAACCTTGTGCCCTGGCCAGCCATGGGTTAACTTGCCCATGGCTTGCTGAGTAGTGATCTTTTAGAGCAAGCTCTGGCACGTTGTTGTTTGAGGCAGCCTATATTGAGGCTATTTCAAATGACGTTGCTACAAGCTTGATGTGTCCTTCTGCGCCGTTGCGCATCCCATAGCATGAAGTCAAACAAGAGA
ASV4	D4	4.21e-103	197/197 (100%)	JN558078	AATCAATGGCCCCCTGAACGCGCATTGCACTCTTGGGACTTCCTGAGAGTATGTTTGCTTCAGTGCTTATTTTACCTCCTTGCAAGGTTCTGTCGCAACCTTGTGCCCTGGCCAGCCACGGGTTAACTTGCCCATGGCTTGCTGAGTAGTGATCTTTTAGAGCAAGCTCTGGCACGCTGTTGTTTGAGGCAGCCTATATTGAGGCTATTTCAAATGACGTTGCTACAAGCTTGATGTGTCCTTCTGCGCCGTTGCGCATCCCATAGCATGAAGTCAAACAAGAGA
ASV3	D4	4.21e-103	197/197 (100%)	JN558078	AACCAATGGCCCCCTGAACGCGCATTGCACTCTTGGGACTTCCTGAGAGTATGTTTGCTTCAGTGCTTATTTTACCTCCTTGCAAGGTTCTGTCGCAACCTTGTGCCCTGGCCAGCCACGGGTTAACTTGCCCATGGCTTGCTGAGTAGTGATCTTTTAGAGCAAGCTCTGGCACGCTGTTGTTTGAGGCAGCCTATATTGAGGCTATTTCAAATGACGTTGCTACAAGCTTGATGTGTCCTTCTGCGCTGTTGCGCATCCCATAGCATGAAGTCAAACAAGAGA

## Sheet: Table S4
Table S4 Community composition of Symbiodiniaceae with PERMANOVA on ASV level.
Name	Df	aSumsOfSqs	bMeanSqs	cF.Models	dR2	ePr (> F)
Corals	3	0.225389	0.0751296	0.429689	0.0745597	0.77
Residuals	16	2.79754	0.174847	-	0.92544	-
Total	19	3.02293	-	-	1	-
(a) SumOfSqs: the total variance of each element in each environmental factor; (b) MeanSqs: the mean variance of each element; (c) F.Models: the statistical F-value; (d) R2: the degree to which each factor explains the differences in the sample; (e) Pr (> F): P < 0.05 indicating that the more significant is the effect of the environmental factor on the difference between the groups.

## Sheet: Table S5
	ASV ID	Spring	Summer	Autumn	Winter
1	d__Bacteria; k__norank_d__Bacteria; p__Proteobacteria; c__Gammaproteobacteria; o__Oceanospirillales; f__Endozoicomonadaceae; g__Endozoicomonas	3445.6	2732.8	247.2	140.4
2	d__Bacteria; k__norank_d__Bacteria; p__Proteobacteria; c__Gammaproteobacteria; o__Burkholderiales; f__Alcaligenaceae; g__Achromobacter	2745.4	1887.8	1120	8.2
3	d__Bacteria; k__norank_d__Bacteria; p__Proteobacteria; c__Gammaproteobacteria; o__Pseudomonadales; f__Moraxellaceae; g__Acinetobacter	80.6	7.4	15.2	3464.2
4	d__Bacteria; k__norank_d__Bacteria; p__Proteobacteria; c__Gammaproteobacteria; o__unclassified_c__Gammaproteobacteria; f__unclassified_c__Gammaproteobacteria; g__unclassified_c__Gammaproteobacteria	174.2	338.2	359	1293
5	d__Bacteria; k__norank_d__Bacteria; p__Proteobacteria; c__Alphaproteobacteria; o__unclassified_c__Alphaproteobacteria; f__unclassified_c__Alphaproteobacteria; g__unclassified_c__Alphaproteobacteria	558.4	368.2	735.8	369
6	d__Bacteria; k__norank_d__Bacteria; p__Bacteroidota; c__Bacteroidia; o__Cytophagales; f__Amoebophilaceae; g__Candidatus_Amoebophilus	266.8	594.6	1012.4	77.4
7	d__Bacteria; k__norank_d__Bacteria; p__Proteobacteria; c__Gammaproteobacteria; o__Pseudomonadales; f__Moraxellaceae; g__Perlucidibaca	0	1.8	0	1932.8
8	d__Bacteria; k__norank_d__Bacteria; p__Proteobacteria; c__Alphaproteobacteria; o__Rhodobacterales; f__Rhodobacteraceae; g__unclassified_f__Rhodobacteraceae	147.6	581.8	145.8	669.4
9	d__Bacteria; k__norank_d__Bacteria; p__Proteobacteria; c__Alphaproteobacteria; o__Rhodobacterales; f__Rhodobacteraceae; g__Ruegeria	58.6	182.2	123.6	661.6
10	d__Bacteria; k__norank_d__Bacteria; p__Proteobacteria; c__Alphaproteobacteria; o__Rhizobiales; f__unclassified_o__Rhizobiales; g__unclassified_o__Rhizobiales	815.2	69.6	52.8	18.2
others	d__Bacteria; k__norank_d__Bacteria; p__Proteobacteria; c__Alphaproteobacteria; o__Rhizobiales; f__Stappiaceae; g__unclassified_f__Stappiaceae	104	329.4	118	339.8
	d__Bacteria; k__norank_d__Bacteria; p__Cyanobacteria; c__Cyanobacteriia; o__Phormidesmiales; f__Nodosilineaceae; g__MBIC10086	170	312.4	377	0
	d__Bacteria; k__norank_d__Bacteria; p__Proteobacteria; c__Gammaproteobacteria; o__Steroidobacterales; f__Woeseiaceae; g__Woeseia	137.2	242.4	326.6	135.6
	d__Bacteria; k__norank_d__Bacteria; p__Proteobacteria; c__Alphaproteobacteria; o__Rhizobiales; f__Rhizobiaceae; g__unclassified_f__Rhizobiaceae	179	164.8	131.2	324.2
	d__Bacteria; k__norank_d__Bacteria; p__Chloroflexi; c__Dehalococcoidia; o__SAR202_clade; f__norank_o__SAR202_clade; g__norank_f__norank_o__SAR202_clade	633.4	102.8	53.4	9.4
	d__Bacteria; k__norank_d__Bacteria; p__Bacteroidota; c__Bacteroidia; o__Cytophagales; f__unclassified_o__Cytophagales; g__unclassified_o__Cytophagales	259.6	73	343.6	16.4
	d__Bacteria; k__norank_d__Bacteria; p__Proteobacteria; c__Gammaproteobacteria; o__Xanthomonadales; f__Rhodanobacteraceae; g__Luteibacter	0	0	673.6	0
	d__Bacteria; k__norank_d__Bacteria; p__Proteobacteria; c__Alphaproteobacteria; o__Defluviicoccales; f__norank_o__Defluviicoccales; g__norank_f__norank_o__Defluviicoccales	121.4	439.6	103.8	5.6
	d__Bacteria; k__norank_d__Bacteria; p__Proteobacteria; c__Alphaproteobacteria; o__Kiloniellales; f__Kiloniellaceae; g__Pelagibius	83.4	347.2	224.6	10
	d__Bacteria; k__norank_d__Bacteria; p__Actinobacteriota; c__Acidimicrobiia; o__Microtrichales; f__Microtrichaceae; g__Sva0996_marine_group	271.8	121.6	64	206
	d__Bacteria; k__norank_d__Bacteria; p__Proteobacteria; c__Alphaproteobacteria; o__Kiloniellales; f__Kiloniellaceae; g__Tistlia	93	166.6	340	51.4
	d__Bacteria; k__norank_d__Bacteria; p__Bacteroidota; c__Bacteroidia; o__Flavobacteriales; f__Flavobacteriaceae; g__Muricauda	173.2	219	192.8	48.2
	d__Bacteria; k__norank_d__Bacteria; p__Bacteroidota; c__Bacteroidia; o__Sphingobacteriales; f__Sphingobacteriaceae; g__Sphingobacterium	0	0	583.6	0.4
	d__Bacteria; k__norank_d__Bacteria; p__Proteobacteria; c__Alphaproteobacteria; o__Rhizobiales; f__Rhizobiaceae; g__Allorhizobium-Neorhizobium-Pararhizobium-Rhizobium	8.8	3.8	197	362
	d__Bacteria; k__norank_d__Bacteria; p__Dadabacteria; c__Dadabacteriia; o__Dadabacteriales; f__norank_o__Dadabacteriales; g__norank_f__norank_o__Dadabacteriales	311.4	23.8	29.2	138.6
	d__Bacteria; k__norank_d__Bacteria; p__NB1-j; c__norank_p__NB1-j; o__norank_c__norank_p__NB1-j; f__norank_o__norank_c__norank_p__NB1-j; g__norank_f__norank_o__norank_c__norank_p__NB1-j	53.8	208.4	190.2	49.4
	d__Bacteria; k__norank_d__Bacteria; p__Proteobacteria; c__Alphaproteobacteria; o__Kiloniellales; f__Kiloniellaceae; g__norank_f__Kiloniellaceae	76	278	123	11.2
	d__Bacteria; k__norank_d__Bacteria; p__Chloroflexi; c__Anaerolineae; o__SBR1031; f__A4b; g__norank_f__A4b	344.6	37	39	66
	d__Bacteria; k__norank_d__Bacteria; p__Proteobacteria; c__Gammaproteobacteria; o__Pseudomonadales; f__Pseudomonadaceae; g__Pseudomonas	103	78.2	193.2	112
	d__Bacteria; k__norank_d__Bacteria; p__Bacteroidota; c__Bacteroidia; o__Chitinophagales; f__Saprospiraceae; g__norank_f__Saprospiraceae	21	57.6	335	68.4
	d__Bacteria; k__norank_d__Bacteria; p__Proteobacteria; c__Alphaproteobacteria; o__Thalassobaculales; f__norank_o__Thalassobaculales; g__norank_f__norank_o__Thalassobaculales	49.4	178.6	240.6	7.2
	d__Bacteria; k__norank_d__Bacteria; p__Proteobacteria; c__Alphaproteobacteria; o__Parvibaculales; f__PS1_clade; g__norank_f__PS1_clade	79	99.6	95.8	190.2
	d__Bacteria; k__norank_d__Bacteria; p__Acidobacteriota; c__Holophagae; o__Acanthopleuribacterales; f__Acanthopleuribacteraceae; g__Acanthopleuribacter	3.2	85.8	370.6	0.4
	d__Bacteria; k__norank_d__Bacteria; p__Proteobacteria; c__Alphaproteobacteria; o__Rhizobiales; f__Stappiaceae; g__Labrenzia	13	200	209.8	29.4
	d__Bacteria; k__norank_d__Bacteria; p__Bacteroidota; c__Bacteroidia; o__Sphingobacteriales; f__Sphingobacteriaceae; g__Pedobacter	132.4	299.2	15.2	0.2
	d__Bacteria; k__norank_d__Bacteria; p__Acidobacteriota; c__Thermoanaerobaculia; o__Thermoanaerobaculales; f__Thermoanaerobaculaceae; g__Subgroup_10	167.8	114	90.2	65.4
	d__Bacteria; k__norank_d__Bacteria; p__Bacteroidota; c__Bacteroidia; o__Flavobacteriales; f__Flavobacteriaceae; g__unclassified_f__Flavobacteriaceae	114.2	24	52.6	225
	d__Bacteria; k__norank_d__Bacteria; p__Bacteroidota; c__Bacteroidia; o__Cytophagales; f__Cyclobacteriaceae; g__norank_f__Cyclobacteriaceae	53.8	189	60.6	98
	d__Bacteria; k__norank_d__Bacteria; p__Proteobacteria; c__Gammaproteobacteria; o__Cellvibrionales; f__Cellvibrionaceae; g__unclassified_f__Cellvibrionaceae	8	154.6	180.4	51.6
	d__Bacteria; k__norank_d__Bacteria; p__Proteobacteria; c__Gammaproteobacteria; o__Cellvibrionales; f__Cellvibrionaceae; g__norank_f__Cellvibrionaceae	17.6	106.6	248.8	2.8
	d__Bacteria; k__norank_d__Bacteria; p__Actinobacteriota; c__Acidimicrobiia; o__Actinomarinales; f__norank_o__Actinomarinales; g__norank_f__norank_o__Actinomarinales	63.4	73	76.2	161.2
	d__Bacteria; k__norank_d__Bacteria; p__Proteobacteria; c__Alphaproteobacteria; o__norank_c__Alphaproteobacteria; f__norank_o__norank_c__Alphaproteobacteria; g__norank_f__norank_o__norank_c__Alphaproteobacteria	50.4	145.4	132.8	34.8
	d__Bacteria; k__norank_d__Bacteria; p__Proteobacteria; c__Gammaproteobacteria; o__KI89A_clade; f__norank_o__KI89A_clade; g__norank_f__norank_o__KI89A_clade	114.2	62.2	140.6	27.6
	d__Bacteria; k__norank_d__Bacteria; p__unclassified_k__norank_d__Bacteria; c__unclassified_k__norank_d__Bacteria; o__unclassified_k__norank_d__Bacteria; f__unclassified_k__norank_d__Bacteria; g__unclassified_k__norank_d__Bacteria	114.8	134.4	76.6	17.2
	d__Bacteria; k__norank_d__Bacteria; p__Proteobacteria; c__Alphaproteobacteria; o__Rhizobiales; f__Methyloligellaceae; g__Methyloceanibacter	42	30.6	27.2	223.8
	d__Bacteria; k__norank_d__Bacteria; p__Bacteroidota; c__Bacteroidia; o__Cytophagales; f__Cyclobacteriaceae; g__Fulvivirga	112.4	90.4	115.4	4.6
	d__Bacteria; k__norank_d__Bacteria; p__Proteobacteria; c__Gammaproteobacteria; o__Burkholderiales; f__Oxalobacteraceae; g__Massilia	0	0	0	306.8
	d__Bacteria; k__norank_d__Bacteria; p__Gemmatimonadota; c__BD2-11_terrestrial_group; o__norank_c__BD2-11_terrestrial_group; f__norank_o__norank_c__BD2-11_terrestrial_group; g__norank_f__norank_o__norank_c__BD2-11_terrestrial_group	80.2	67.2	80.4	70.8
	d__Bacteria; k__norank_d__Bacteria; p__SAR324_cladeMarine_group_B; c__norank_p__SAR324_cladeMarine_group_B; o__norank_c__norank_p__SAR324_cladeMarine_group_B; f__norank_o__norank_c__norank_p__SAR324_cladeMarine_group_B; g__norank_f__norank_o__norank_c__norank_p__SAR324_cladeMarine_group_B	80.2	78.2	95	25.8
	d__Bacteria; k__norank_d__Bacteria; p__Proteobacteria; c__Alphaproteobacteria; o__Sphingomonadales; f__Sphingomonadaceae; g__Sphingobium	8.4	0	39.8	229.8
	d__Bacteria; k__norank_d__Bacteria; p__Calditrichota; c__Calditrichia; o__Calditrichales; f__Calditrichaceae; g__Calorithrix	170.2	20.4	22.6	63
	d__Bacteria; k__norank_d__Bacteria; p__Proteobacteria; c__Alphaproteobacteria; o__Micavibrionales; f__Micavibrionaceae; g__norank_f__Micavibrionaceae	46.6	90.2	122.6	13.6
	d__Bacteria; k__norank_d__Bacteria; p__Myxococcota; c__Polyangia; o__Haliangiales; f__Haliangiaceae; g__Haliangium	25.8	115.6	117.2	8.6
	d__Bacteria; k__norank_d__Bacteria; p__Bacteroidota; c__Bacteroidia; o__Cytophagales; f__Cyclobacteriaceae; g__Fabibacter	14.6	92.2	157.2	0
	d__Bacteria; k__norank_d__Bacteria; p__Acidobacteriota; c__Vicinamibacteria; o__Vicinamibacterales; f__norank_o__Vicinamibacterales; g__norank_f__norank_o__Vicinamibacterales	223.8	13.2	9.2	8.4
	d__Bacteria; k__norank_d__Bacteria; p__Chloroflexi; c__TK17; o__norank_c__TK17; f__norank_o__norank_c__TK17; g__norank_f__norank_o__norank_c__TK17	234.6	8	1.8	6.2
	d__Bacteria; k__norank_d__Bacteria; p__Planctomycetota; c__OM190; o__norank_c__OM190; f__norank_o__norank_c__OM190; g__norank_f__norank_o__norank_c__OM190	22	75.4	108	44.2
	d__Bacteria; k__norank_d__Bacteria; p__Proteobacteria; c__Gammaproteobacteria; o__Burkholderiales; f__EC94; g__norank_f__EC94	209.4	0.2	34.6	0
	d__Bacteria; k__norank_d__Bacteria; p__Proteobacteria; c__Alphaproteobacteria; o__Caulobacterales; f__Hyphomonadaceae; g__norank_f__Hyphomonadaceae	17.6	150.4	29	40.6
	d__Bacteria; k__norank_d__Bacteria; p__Chloroflexi; c__unclassified_p__Chloroflexi; o__unclassified_p__Chloroflexi; f__unclassified_p__Chloroflexi; g__unclassified_p__Chloroflexi	228.8	5.8	0	0
	d__Bacteria; k__norank_d__Bacteria; p__Proteobacteria; c__Alphaproteobacteria; o__Rhodospirillales; f__Magnetospiraceae; g__norank_f__Magnetospiraceae	8	181	41.8	2
	d__Bacteria; k__norank_d__Bacteria; p__Bacteroidota; c__Rhodothermia; o__Rhodothermales; f__Rhodothermaceae; g__norank_f__Rhodothermaceae	65.6	33.6	121.4	8.4
	d__Bacteria; k__norank_d__Bacteria; p__Entotheonellaeota; c__Entotheonellia; o__Entotheonellales; f__Entotheonellaceae; g__Candidatus_Entotheonella	77.2	27.4	117	0
	d__Bacteria; k__norank_d__Bacteria; p__Proteobacteria; c__Gammaproteobacteria; o__Enterobacterales; f__Erwiniaceae; g__Pantoea	0	0.6	218.2	1
	d__Bacteria; k__norank_d__Bacteria; p__Proteobacteria; c__Alphaproteobacteria; o__Rhizobiales; f__Methyloligellaceae; g__norank_f__Methyloligellaceae	22.2	65.2	26.6	105.6
	d__Bacteria; k__norank_d__Bacteria; p__Proteobacteria; c__Gammaproteobacteria; o__Tenderiales; f__Tenderiaceae; g__Candidatus_Tenderia	55.2	34.8	102	25.6
	d__Bacteria; k__norank_d__Bacteria; p__Proteobacteria; c__Alphaproteobacteria; o__Rhodospirillales; f__Magnetospiraceae; g__Magnetospira	9.8	151.6	50.8	0.6
	d__Bacteria; k__norank_d__Bacteria; p__Acidobacteriota; c__Acidobacteriae; o__PAUC26f; f__norank_o__PAUC26f; g__norank_f__norank_o__PAUC26f	141.4	23.6	26.8	20.2
	d__Bacteria; k__norank_d__Bacteria; p__Proteobacteria; c__Gammaproteobacteria; o__Cellvibrionales; f__Halieaceae; g__unclassified_f__Halieaceae	23.2	75.6	50.4	58.2
	d__Bacteria; k__norank_d__Bacteria; p__Actinobacteriota; c__Actinobacteria; o__Micrococcales; f__Microbacteriaceae; g__unclassified_f__Microbacteriaceae	0	1	23.2	182
	d__Bacteria; k__norank_d__Bacteria; p__Proteobacteria; c__Alphaproteobacteria; o__Rhizobiales; f__Rhizobiaceae; g__Hoeflea	3.8	20.6	27.6	149.4
	d__Bacteria; k__norank_d__Bacteria; p__Nitrospirota; c__Nitrospiria; o__Nitrospirales; f__Nitrospiraceae; g__Nitrospira	82	41	64.6	13
	d__Bacteria; k__norank_d__Bacteria; p__Proteobacteria; c__Gammaproteobacteria; o__Burkholderiales; f__Alcaligenaceae; g__unclassified_f__Alcaligenaceae	0	0	198	0
	d__Bacteria; k__norank_d__Bacteria; p__Acidobacteriota; c__Vicinamibacteria; o__Subgroup_9; f__norank_o__Subgroup_9; g__norank_f__norank_o__Subgroup_9	148.4	10.4	9.8	28.4
	d__Bacteria; k__norank_d__Bacteria; p__Actinobacteriota; c__Acidimicrobiia; o__Microtrichales; f__Ilumatobacteraceae; g__Ilumatobacter	32.2	69.8	18.8	75.6
	d__Bacteria; k__norank_d__Bacteria; p__Proteobacteria; c__Alphaproteobacteria; o__Rhizobiales; f__Hyphomicrobiaceae; g__Filomicrobium	22.2	22.8	22.2	120.2
	d__Bacteria; k__norank_d__Bacteria; p__Chloroflexi; c__Anaerolineae; o__Caldilineales; f__Caldilineaceae; g__norank_f__Caldilineaceae	50.2	23.4	8.6	90.8
	d__Bacteria; k__norank_d__Bacteria; p__Proteobacteria; c__Gammaproteobacteria; o__Burkholderiales; f__Comamonadaceae; g__Acidovorax	0	0	8.4	161.8
	d__Bacteria; k__norank_d__Bacteria; p__Patescibacteria; c__Parcubacteria; o__Candidatus_Kaiserbacteria; f__norank_o__Candidatus_Kaiserbacteria; g__norank_f__norank_o__Candidatus_Kaiserbacteria	26.8	49.8	76.4	10.4
	d__Bacteria; k__norank_d__Bacteria; p__Planctomycetota; c__Phycisphaerae; o__Phycisphaerales; f__Phycisphaeraceae; g__norank_f__Phycisphaeraceae	41	43	76.2	1.4
	d__Bacteria; k__norank_d__Bacteria; p__Proteobacteria; c__Alphaproteobacteria; o__Rhizobiales; f__Rhizobiales_Incertae_Sedis; g__Bauldia	45	63.6	37.2	13.6
	d__Bacteria; k__norank_d__Bacteria; p__Proteobacteria; c__Alphaproteobacteria; o__Kordiimonadales; f__Kordiimonadales_Incertae_Sedis; g__Eilatimonas	0	92.4	66.8	0
	d__Bacteria; k__norank_d__Bacteria; p__Proteobacteria; c__Gammaproteobacteria; o__Xanthomonadales; f__Xanthomonadaceae; g__Stenotrophomonas	1.2	0	149.6	7
	d__Bacteria; k__norank_d__Bacteria; p__Proteobacteria; c__Alphaproteobacteria; o__Rhizobiales; f__Beijerinckiaceae; g__Bosea	0.4	0.2	62.6	91.2
	d__Bacteria; k__norank_d__Bacteria; p__Proteobacteria; c__Alphaproteobacteria; o__Rhodospirillales; f__Thalassospiraceae; g__Thalassospira	110.8	3	38.8	0
	d__Bacteria; k__norank_d__Bacteria; p__Proteobacteria; c__Alphaproteobacteria; o__Rickettsiales; f__unclassified_o__Rickettsiales; g__unclassified_o__Rickettsiales	70	65.4	11.4	5.6
	d__Bacteria; k__norank_d__Bacteria; p__Proteobacteria; c__Alphaproteobacteria; o__AT-s3-44; f__norank_o__AT-s3-44; g__norank_f__norank_o__AT-s3-44	67.2	42	37.8	0.2
	d__Bacteria; k__norank_d__Bacteria; p__Proteobacteria; c__Gammaproteobacteria; o__Alteromonadales; f__Alteromonadaceae; g__unclassified_f__Alteromonadaceae	3	75.4	66.2	2.4
	d__Bacteria; k__norank_d__Bacteria; p__Proteobacteria; c__Alphaproteobacteria; o__Rhodobacterales; f__Rhodobacteraceae; g__Cognatishimia	88.2	6.4	15.6	31.8
	d__Bacteria; k__norank_d__Bacteria; p__Planctomycetota; c__Phycisphaerae; o__Phycisphaerales; f__Phycisphaeraceae; g__SM1A02	12.4	81.2	42.8	5.6
	d__Bacteria; k__norank_d__Bacteria; p__Bacteroidota; c__Bacteroidia; o__Cytophagales; f__Amoebophilaceae; g__norank_f__Amoebophilaceae	21.4	37.2	50.4	32.8
	d__Bacteria; k__norank_d__Bacteria; p__Proteobacteria; c__Alphaproteobacteria; o__Sphingomonadales; f__Sphingomonadaceae; g__Sphingomonas	1	0.8	99.8	40.2
	d__Bacteria; k__norank_d__Bacteria; p__Proteobacteria; c__Alphaproteobacteria; o__Rhizobiales; f__Rhizobiaceae; g__norank_f__Rhizobiaceae	23.4	10.6	15.4	90.8
	d__Bacteria; k__norank_d__Bacteria; p__Cyanobacteria; c__Cyanobacteriia; o__Synechococcales; f__Cyanobiaceae; g__Synechococcus_CC9902	26.2	4.2	3.8	104.4
	d__Bacteria; k__norank_d__Bacteria; p__Proteobacteria; c__Alphaproteobacteria; o__Sneathiellales; f__Sneathiellaceae; g__Sneathiella	101.8	26.8	10	0
	d__Bacteria; k__norank_d__Bacteria; p__Proteobacteria; c__Gammaproteobacteria; o__Gammaproteobacteria_Incertae_Sedis; f__unclassified_o__Gammaproteobacteria_Incertae_Sedis; g__norank_f__unclassified	20.2	33.4	36.6	48
	d__Bacteria; k__norank_d__Bacteria; p__Proteobacteria; c__Alphaproteobacteria; o__Rhizobiales; f__Xanthobacteraceae; g__Bradyrhizobium	0	0	0	137
	d__Bacteria; k__norank_d__Bacteria; p__Planctomycetota; c__Phycisphaerae; o__Phycisphaerales; f__Phycisphaeraceae; g__Phycisphaera	36.8	34.6	62.6	0.8
	d__Bacteria; k__norank_d__Bacteria; p__Proteobacteria; c__Gammaproteobacteria; o__UBA10353_marine_group; f__norank_o__UBA10353_marine_group; g__norank_f__norank_o__UBA10353_marine_group	21	11.2	72.2	30
	d__Bacteria; k__norank_d__Bacteria; p__Proteobacteria; c__Gammaproteobacteria; o__Burkholderiales; f__Comamonadaceae; g__Pelomonas	0	0	0	132.4
	d__Bacteria; k__norank_d__Bacteria; p__Actinobacteriota; c__Actinobacteria; o__Micrococcales; f__Microbacteriaceae; g__Leifsonia	2.6	0	128	0
	d__Bacteria; k__norank_d__Bacteria; p__Bacteroidota; c__Bacteroidia; o__Chitinophagales; f__norank_o__Chitinophagales; g__norank_f__norank_o__Chitinophagales	21.6	29.4	72.8	6.2
	d__Bacteria; k__norank_d__Bacteria; p__Bacteroidota; c__Bacteroidia; o__Cytophagales; f__Cyclobacteriaceae; g__Ekhidna	22.6	24.2	72.4	8.6
	d__Bacteria; k__norank_d__Bacteria; p__Actinobacteriota; c__Actinobacteria; o__Corynebacteriales; f__Mycobacteriaceae; g__Mycobacterium	0.6	4.8	1.6	120.6
	d__Bacteria; k__norank_d__Bacteria; p__Proteobacteria; c__Gammaproteobacteria; o__Coxiellales; f__Coxiellaceae; g__Coxiella	42	4.2	23.2	55.4
	d__Bacteria; k__norank_d__Bacteria; p__Proteobacteria; c__Gammaproteobacteria; o__Oceanospirillales; f__Pseudohongiellaceae; g__Pseudohongiella	7.4	50.2	63.6	2.6
	d__Bacteria; k__norank_d__Bacteria; p__Proteobacteria; c__Alphaproteobacteria; o__Kordiimonadales; f__Kordiimonadaceae; g__Kordiimonas	27	47.8	40	4.8
	d__Bacteria; k__norank_d__Bacteria; p__Proteobacteria; c__Alphaproteobacteria; o__Caulobacterales; f__Caulobacteraceae; g__Brevundimonas	3.2	7.8	3.8	104.2
	d__Bacteria; k__norank_d__Bacteria; p__Proteobacteria; c__Alphaproteobacteria; o__Rhodobacterales; f__Rhodobacteraceae; g__Silicimonas	8.4	21.2	11.4	76.8
	d__Bacteria; k__norank_d__Bacteria; p__Myxococcota; c__Polyangia; o__Polyangiales; f__Sandaracinaceae; g__norank_f__Sandaracinaceae	9.2	49.6	30	27
	d__Bacteria; k__norank_d__Bacteria; p__Proteobacteria; c__Gammaproteobacteria; o__pItb-vmat-80; f__norank_o__pItb-vmat-80; g__norank_f__norank_o__pItb-vmat-80	37.4	7	34.2	37.2
	d__Bacteria; k__norank_d__Bacteria; p__Proteobacteria; c__Alphaproteobacteria; o__Rhizobiales; f__Rhizobiaceae; g__Ochrobactrum	0	0	115.6	0
	d__Bacteria; k__norank_d__Bacteria; p__Proteobacteria; c__Gammaproteobacteria; o__HOC36; f__norank_o__HOC36; g__norank_f__norank_o__HOC36	31.8	47.6	22.6	11
	d__Bacteria; k__norank_d__Bacteria; p__Actinobacteriota; c__Actinobacteria; o__Micrococcales; f__Microbacteriaceae; g__Curtobacterium	0	0	112	0
	d__Bacteria; k__norank_d__Bacteria; p__Proteobacteria; c__Gammaproteobacteria; o__Nitrosococcales; f__Nitrosococcaceae; g__AqS1	73.6	11.4	25	0.6
	d__Bacteria; k__norank_d__Bacteria; p__Actinobacteriota; c__Acidimicrobiia; o__Microtrichales; f__Microtrichaceae; g__norank_f__Microtrichaceae	26.2	35.2	27.6	17.4
	d__Bacteria; k__norank_d__Bacteria; p__Proteobacteria; c__Alphaproteobacteria; o__Rhizobiales; f__Rhizobiales_Incertae_Sedis; g__Anderseniella	12	7.4	11.4	74.4
	d__Bacteria; k__norank_d__Bacteria; p__Acidobacteriota; c__Subgroup_22; o__norank_c__Subgroup_22; f__norank_o__norank_c__Subgroup_22; g__norank_f__norank_o__norank_c__Subgroup_22	20.8	39.6	40	3.4
	d__Bacteria; k__norank_d__Bacteria; p__Proteobacteria; c__Gammaproteobacteria; o__Enterobacterales; f__Enterobacteriaceae; g__unclassified_f__Enterobacteriaceae	15	1	82.8	4.2
	d__Bacteria; k__norank_d__Bacteria; p__Firmicutes; c__Bacilli; o__Mycoplasmatales; f__Mycoplasmataceae; g__Mycoplasma	7.4	33.6	26.6	34.4
	d__Bacteria; k__norank_d__Bacteria; p__Bacteroidota; c__Bacteroidia; o__Chitinophagales; f__Saprospiraceae; g__unclassified_f__Saprospiraceae	19.8	35	37.2	9.6
	d__Bacteria; k__norank_d__Bacteria; p__Proteobacteria; c__Alphaproteobacteria; o__Caulobacterales; f__Parvularculaceae; g__unclassified_f__Parvularculaceae	18.6	43	33.8	4.8
	d__Bacteria; k__norank_d__Bacteria; p__Proteobacteria; c__Alphaproteobacteria; o__Rhodospirillales; f__Terasakiellaceae; g__norank_f__Terasakiellaceae	2.8	47.8	46.4	2
	d__Bacteria; k__norank_d__Bacteria; p__Proteobacteria; c__Gammaproteobacteria; o__Enterobacterales; f__Enterobacteriaceae; g__Escherichia-Shigella	0	97.4	0	0.8
	d__Bacteria; k__norank_d__Bacteria; p__Proteobacteria; c__Alphaproteobacteria; o__Sphingomonadales; f__Sphingomonadaceae; g__unclassified_f__Sphingomonadaceae	0.4	11.8	16.8	67.4
	d__Bacteria; k__norank_d__Bacteria; p__Proteobacteria; c__Alphaproteobacteria; o__Defluviicoccales; f__Defluviicoccaceae; g__Defluviicoccus	0	65	30.4	0.4
	d__Bacteria; k__norank_d__Bacteria; p__Proteobacteria; c__Gammaproteobacteria; o__Cellvibrionales; f__Spongiibacteraceae; g__BD1-7_clade	4.8	32.4	51.8	6
	d__Bacteria; k__norank_d__Bacteria; p__Entotheonellaeota; c__Entotheonellia; o__Entotheonellales; f__Entotheonellaceae; g__norank_f__Entotheonellaceae	79.2	4.6	8.6	0
	d__Bacteria; k__norank_d__Bacteria; p__Bdellovibrionota; c__Bdellovibrionia; o__Bdellovibrionales; f__Bdellovibrionaceae; g__Bdellovibrio	36	27.2	24.2	4.8
	d__Bacteria; k__norank_d__Bacteria; p__Bdellovibrionota; c__Bdellovibrionia; o__Bdellovibrionales; f__Bdellovibrionaceae; g__OM27_clade	14	27.6	40	8.8
	d__Bacteria; k__norank_d__Bacteria; p__Proteobacteria; c__Alphaproteobacteria; o__Rhodobacterales; f__Rhodobacteraceae; g__Shimia	0	7.6	3	79.4
	d__Bacteria; k__norank_d__Bacteria; p__Proteobacteria; c__Gammaproteobacteria; o__Burkholderiales; f__Comamonadaceae; g__Aquabacterium	0	0	0	88.8
	d__Bacteria; k__norank_d__Bacteria; p__Proteobacteria; c__Gammaproteobacteria; o__OM182_clade; f__norank_o__OM182_clade; g__norank_f__norank_o__OM182_clade	4.6	49.4	32	2.2
	d__Bacteria; k__norank_d__Bacteria; p__Proteobacteria; c__Gammaproteobacteria; o__Thiohalorhabdales; f__Thiohalorhabdaceae; g__norank_f__Thiohalorhabdaceae	4.2	33.2	33.2	16.6
	d__Bacteria; k__norank_d__Bacteria; p__Actinobacteriota; c__Actinobacteria; o__Corynebacteriales; f__Nocardiaceae; g__Rhodococcus	71.6	9.4	4	0.2
	d__Bacteria; k__norank_d__Bacteria; p__Proteobacteria; c__Gammaproteobacteria; o__Cellvibrionales; f__Halieaceae; g__OM60NOR5_clade	7.2	14.6	17	45.4
	d__Bacteria; k__norank_d__Bacteria; p__Actinobacteriota; c__Actinobacteria; o__Bifidobacteriales; f__Bifidobacteriaceae; g__Bifidobacterium	0	81.4	0	0
	d__Bacteria; k__norank_d__Bacteria; p__Proteobacteria; c__Alphaproteobacteria; o__Kiloniellales; f__Kiloniellaceae; g__unclassified_f__Kiloniellaceae	20	19.4	40.4	1.6
	d__Bacteria; k__norank_d__Bacteria; p__Bacteroidota; c__Bacteroidia; o__Chitinophagales; f__Saprospiraceae; g__Portibacter	13.8	14	50	2.6
	d__Bacteria; k__norank_d__Bacteria; p__Proteobacteria; c__Alphaproteobacteria; o__Rhizobiales; f__Rhizobiaceae; g__Pseudahrensia	5.2	3.4	4.4	64.8
	d__Bacteria; k__norank_d__Bacteria; p__Proteobacteria; c__Gammaproteobacteria; o__BD7-8; f__norank_o__BD7-8; g__norank_f__norank_o__BD7-8	11	22.2	42.6	2
	d__Bacteria; k__norank_d__Bacteria; p__Latescibacterota; c__norank_p__Latescibacterota; o__norank_c__norank_p__Latescibacterota; f__norank_o__norank_c__norank_p__Latescibacterota; g__norank_f__norank_o__norank_c__norank_p__Latescibacterota	12.4	33.2	26.4	5.8
	d__Bacteria; k__norank_d__Bacteria; p__Cyanobacteria; c__Cyanobacteriia; o__Eurycoccales; f__Eurycoccales_Incertae_Sedis; g__Synechococcus_PCC-7336	0	68	7	2.2
	d__Bacteria; k__norank_d__Bacteria; p__Proteobacteria; c__Gammaproteobacteria; o__Alteromonadales; f__Colwelliaceae; g__Thalassotalea	1.2	10	61.6	4
	d__Bacteria; k__norank_d__Bacteria; p__Acidobacteriota; c__Subgroup_21; o__norank_c__Subgroup_21; f__norank_o__norank_c__Subgroup_21; g__norank_f__norank_o__norank_c__Subgroup_21	56.4	13.2	4.8	1
	d__Bacteria; k__norank_d__Bacteria; p__Verrucomicrobiota; c__Lentisphaeria; o__Lentisphaerales; f__Lentisphaeraceae; g__Lentisphaera	0	58.6	15.2	0.6
	d__Bacteria; k__norank_d__Bacteria; p__Proteobacteria; c__Alphaproteobacteria; o__Caulobacterales; f__Hyphomonadaceae; g__unclassified_f__Hyphomonadaceae	23	16.8	20	13.6
	d__Bacteria; k__norank_d__Bacteria; p__Proteobacteria; c__Alphaproteobacteria; o__Rhizobiales; f__Stappiaceae; g__Pseudovibrio	2.2	8.6	6	55.6
	d__Bacteria; k__norank_d__Bacteria; p__Proteobacteria; c__Gammaproteobacteria; o__Arenicellales; f__Arenicellaceae; g__Arenicella	2	5.2	30.4	34.2
	d__Bacteria; k__norank_d__Bacteria; p__Bacteroidota; c__Bacteroidia; o__Bacteroidales; f__Marinifilaceae; g__Marinifilum	6.8	58.8	5.8	0
	d__Bacteria; k__norank_d__Bacteria; p__Myxococcota; c__Polyangia; o__Nannocystales; f__Nannocystaceae; g__norank_f__Nannocystaceae	6.8	22.6	39	2.8
	d__Bacteria; k__norank_d__Bacteria; p__Proteobacteria; c__Gammaproteobacteria; o__Cellvibrionales; f__Spongiibacteraceae; g__unclassified_f__Spongiibacteraceae	1.4	45.8	23.2	0.8
	d__Bacteria; k__norank_d__Bacteria; p__Proteobacteria; c__Alphaproteobacteria; o__Caulobacterales; f__Caulobacteraceae; g__Phenylobacterium	0	0	65.6	4.8
	d__Bacteria; k__norank_d__Bacteria; p__Actinobacteriota; c__Acidimicrobiia; o__Microtrichales; f__Ilumatobacteraceae; g__unclassified_f__Ilumatobacteraceae	23	9.8	16.2	21.2
	d__Bacteria; k__norank_d__Bacteria; p__Myxococcota; c__bacteriap25; o__norank_c__bacteriap25; f__norank_o__norank_c__bacteriap25; g__norank_f__norank_o__norank_c__bacteriap25	43.6	5.2	17.8	2.8
	d__Bacteria; k__norank_d__Bacteria; p__Chloroflexi; c__JG30-KF-CM66; o__norank_c__JG30-KF-CM66; f__norank_o__norank_c__JG30-KF-CM66; g__norank_f__norank_o__norank_c__JG30-KF-CM66	23.2	23.8	9	13.2
	d__Bacteria; k__norank_d__Bacteria; p__Proteobacteria; c__Gammaproteobacteria; o__Vibrionales; f__Vibrionaceae; g__Photobacterium	16	13.4	18.4	21.2
	d__Bacteria; k__norank_d__Bacteria; p__Patescibacteria; c__Saccharimonadia; o__Saccharimonadales; f__norank_o__Saccharimonadales; g__norank_f__norank_o__Saccharimonadales	7.6	12.2	10	36.8
	d__Bacteria; k__norank_d__Bacteria; p__Bacteroidota; c__Bacteroidia; o__Flavobacteriales; f__unclassified_o__Flavobacteriales; g__unclassified_o__Flavobacteriales	8.6	13	44.4	0.4
	d__Bacteria; k__norank_d__Bacteria; p__Proteobacteria; c__Alphaproteobacteria; o__Caulobacterales; f__Hyphomonadaceae; g__Hyphobacterium	21.4	28.2	16.2	0.6
	d__Bacteria; k__norank_d__Bacteria; p__Proteobacteria; c__Gammaproteobacteria; o__Burkholderiales; f__Rhodocyclaceae; g__Methyloversatilis	0	0	0	65.8
	d__Bacteria; k__norank_d__Bacteria; p__Chloroflexi; c__Dehalococcoidia; o__S085; f__norank_o__S085; g__norank_f__norank_o__S085	55.4	8.4	0	1.6
	d__Bacteria; k__norank_d__Bacteria; p__Proteobacteria; c__Gammaproteobacteria; o__Nitrosococcales; f__Nitrosococcaceae; g__unclassified_f__Nitrosococcaceae	5.8	15.8	43.4	0
	d__Bacteria; k__norank_d__Bacteria; p__Poribacteria; c__norank_p__Poribacteria; o__norank_c__norank_p__Poribacteria; f__norank_o__norank_c__norank_p__Poribacteria; g__norank_f__norank_o__norank_c__norank_p__Poribacteria	62	1.8	0.6	0.6
	d__Bacteria; k__norank_d__Bacteria; p__Gemmatimonadota; c__PAUC43f_marine_benthic_group; o__norank_c__PAUC43f_marine_benthic_group; f__norank_o__norank_c__PAUC43f_marine_benthic_group; g__norank_f__norank_o__norank_c__PAUC43f_marine_benthic_group	32.6	8.2	12	10.2
	d__Bacteria; k__norank_d__Bacteria; p__Proteobacteria; c__Gammaproteobacteria; o__norank_c__Gammaproteobacteria; f__norank_o__norank_c__Gammaproteobacteria; g__norank_f__norank_o__norank_c__Gammaproteobacteria	10.2	6	6.8	39.2
	d__Bacteria; k__norank_d__Bacteria; p__Proteobacteria; c__Alphaproteobacteria; o__Rhizobiales; f__Rhizobiaceae; g__Cohaesibacter	1.6	27	16.4	16
	d__Bacteria; k__norank_d__Bacteria; p__Proteobacteria; c__Gammaproteobacteria; o__AT-s2-59; f__norank_o__AT-s2-59; g__norank_f__norank_o__AT-s2-59	6.8	27	15.8	11
	d__Bacteria; k__norank_d__Bacteria; p__Proteobacteria; c__Alphaproteobacteria; o__Rhizobiales; f__Rhizobiaceae; g__Ahrensia	1.6	7.4	0.6	51
	d__Bacteria; k__norank_d__Bacteria; p__Firmicutes; c__Clostridia; o__Clostridiales; f__Clostridiaceae; g__norank_f__Clostridiaceae	3.6	6.2	0.6	48.8
	d__Bacteria; k__norank_d__Bacteria; p__Proteobacteria; c__Gammaproteobacteria; o__Salinisphaerales; f__Solimonadaceae; g__Nevskia	0	0	0	58.6
	d__Bacteria; k__norank_d__Bacteria; p__Proteobacteria; c__Gammaproteobacteria; o__EPR3968-O8a-Bc78; f__norank_o__EPR3968-O8a-Bc78; g__norank_f__norank_o__EPR3968-O8a-Bc78	26.8	10.2	14	7.2
	d__Bacteria; k__norank_d__Bacteria; p__Verrucomicrobiota; c__Verrucomicrobiae; o__Verrucomicrobiales; f__Rubritaleaceae; g__Rubritalea	0.8	1.2	10.6	45.4
	d__Bacteria; k__norank_d__Bacteria; p__Bacteroidota; c__Bacteroidia; o__Flavobacteriales; f__Flavobacteriaceae; g__norank_f__Flavobacteriaceae	7.4	11.2	30.6	8.2
	d__Bacteria; k__norank_d__Bacteria; p__Proteobacteria; c__Gammaproteobacteria; o__Burkholderiales; f__Burkholderiaceae; g__Pandoraea	0	0	57.4	0
	d__Bacteria; k__norank_d__Bacteria; p__Proteobacteria; c__Gammaproteobacteria; o__Cellvibrionales; f__Porticoccaceae; g__Porticoccus	3.2	15	38.4	0.8
	d__Bacteria; k__norank_d__Bacteria; p__Bacteroidota; c__Rhodothermia; o__Balneolales; f__Balneolaceae; g__Balneola	0	10.8	34.2	12.2
	d__Bacteria; k__norank_d__Bacteria; p__Firmicutes; c__Bacilli; o__Lactobacillales; f__Streptococcaceae; g__Streptococcus	0	54.8	0	1.8
	d__Bacteria; k__norank_d__Bacteria; p__Proteobacteria; c__Gammaproteobacteria; o__Burkholderiales; f__Rhodocyclaceae; g__Zoogloea	0	0	0	55.6
	d__Bacteria; k__norank_d__Bacteria; p__Desulfobacterota; c__Desulfuromonadia; o__PB19; f__norank_o__PB19; g__norank_f__norank_o__PB19	3.6	10.6	14.6	26.8
	d__Bacteria; k__norank_d__Bacteria; p__Bdellovibrionota; c__Oligoflexia; o__Oligoflexales; f__norank_o__Oligoflexales; g__norank_f__norank_o__Oligoflexales	31	5.2	16.2	2.2
	d__Bacteria; k__norank_d__Bacteria; p__Proteobacteria; c__Gammaproteobacteria; o__Cellvibrionales; f__Microbulbiferaceae; g__Microbulbifer	4.6	2.2	2.8	45
	d__Bacteria; k__norank_d__Bacteria; p__Bdellovibrionota; c__Bdellovibrionia; o__Bacteriovoracales; f__Bacteriovoracaceae; g__Peredibacter	5.2	21.2	20.8	7.2
	d__Bacteria; k__norank_d__Bacteria; p__Proteobacteria; c__Alphaproteobacteria; o__Rhizobiales; f__norank_o__Rhizobiales; g__norank_f__norank_o__Rhizobiales	15.6	16.2	18.6	3.8
	d__Bacteria; k__norank_d__Bacteria; p__Bacteroidota; c__Bacteroidia; o__unclassified_c__Bacteroidia; f__unclassified_c__Bacteroidia; g__unclassified_c__Bacteroidia	6.6	17	25.8	4.6
	d__Bacteria; k__norank_d__Bacteria; p__Spirochaetota; c__Spirochaetia; o__Spirochaetales; f__Spirochaetaceae; g__Spirochaeta	48.2	5.2	0.4	0
	d__Bacteria; k__norank_d__Bacteria; p__Spirochaetota; c__Spirochaetia; o__Spirochaetales; f__Spirochaetaceae; g__Spirochaeta_2	9.6	40.8	3	0.4
	d__Bacteria; k__norank_d__Bacteria; p__Proteobacteria; c__Gammaproteobacteria; o__JTB23; f__norank_o__JTB23; g__norank_f__norank_o__JTB23	16.6	8.6	24.6	3.2
	d__Bacteria; k__norank_d__Bacteria; p__Bacteroidota; c__Kapabacteria; o__Kapabacteriales; f__norank_o__Kapabacteriales; g__norank_f__norank_o__Kapabacteriales	2.4	24.6	25.2	0.4
	d__Bacteria; k__norank_d__Bacteria; p__Actinobacteriota; c__Thermoleophilia; o__Gaiellales; f__norank_o__Gaiellales; g__norank_f__norank_o__Gaiellales	4.8	2.8	1.6	43.4
	d__Bacteria; k__norank_d__Bacteria; p__Proteobacteria; c__Gammaproteobacteria; o__Steroidobacterales; f__Woeseiaceae; g__JTB255_marine_benthic_group	41.4	4.8	0	6.2
	d__Bacteria; k__norank_d__Bacteria; p__Cyanobacteria; c__Cyanobacteriia; o__Synechococcales; f__Synechococcales_Incertae_Sedis; g__Schizothrix_LEGE_07164	4.8	11	32.8	3.8
	d__Bacteria; k__norank_d__Bacteria; p__Proteobacteria; c__Gammaproteobacteria; o__Vibrionales; f__Vibrionaceae; g__Vibrio	3.4	14	25.2	9
	d__Bacteria; k__norank_d__Bacteria; p__Planctomycetota; c__Phycisphaerae; o__Phycisphaerales; f__Phycisphaeraceae; g__Urania-1B-19_marine_sediment_group	14.6	22.8	13.2	0.8
	d__Bacteria; k__norank_d__Bacteria; p__Bacteroidota; c__Bacteroidia; o__Flavobacteriales; f__Flavobacteriaceae; g__Actibacter	0.4	3.2	3.6	43.4
	d__Bacteria; k__norank_d__Bacteria; p__Firmicutes; c__Bacilli; o__Entomoplasmatales; f__Entomoplasmatales_Incertae_Sedis; g__Candidatus_Hepatoplasma	5	1	1.6	42.4
	d__Bacteria; k__norank_d__Bacteria; p__Proteobacteria; c__Alphaproteobacteria; o__Puniceispirillales; f__Puniceispirillales_Incertae_Sedis; g__Constrictibacter	43	6.4	0	0.4
	d__Bacteria; k__norank_d__Bacteria; p__Actinobacteriota; c__Actinobacteria; o__Corynebacteriales; f__Corynebacteriaceae; g__Corynebacterium	12.6	1.6	0	35.6
	d__Bacteria; k__norank_d__Bacteria; p__Cyanobacteria; c__Cyanobacteriia; o__Cyanobacteriales; f__Xenococcaceae; g__Xenococcus_PCC-7305	0.8	26.4	9.8	12.8
	d__Bacteria; k__norank_d__Bacteria; p__Proteobacteria; c__Alphaproteobacteria; o__Parvibaculales; f__Parvibaculaceae; g__norank_f__Parvibaculaceae	32.4	4.2	9.6	2.8
	d__Bacteria; k__norank_d__Bacteria; p__Myxococcota; c__Myxococcia; o__Myxococcales; f__Myxococcaceae; g__P3OB-42	8.2	20.6	15.6	4.2
	d__Bacteria; k__norank_d__Bacteria; p__Acidobacteriota; c__Subgroup_26; o__norank_c__Subgroup_26; f__norank_o__norank_c__Subgroup_26; g__norank_f__norank_o__norank_c__Subgroup_26	9.6	18	4.4	16.6
	d__Bacteria; k__norank_d__Bacteria; p__Deinococcota; c__Deinococci; o__Deinococcales; f__Trueperaceae; g__Truepera	5.2	6.4	4	32.8
	d__Bacteria; k__norank_d__Bacteria; p__Bacteroidota; c__Bacteroidia; o__Flavobacteriales; f__Flavobacteriaceae; g__NS4_marine_group	18.6	0	0	29.2
	d__Bacteria; k__norank_d__Bacteria; p__Proteobacteria; c__Alphaproteobacteria; o__Puniceispirillales; f__norank_o__Puniceispirillales; g__norank_f__norank_o__Puniceispirillales	4.4	25.4	17.4	0
	d__Bacteria; k__norank_d__Bacteria; p__Desulfobacterota; c__Desulfobulbia; o__Desulfobulbales; f__Desulfocapsaceae; g__Desulfopila	10.8	4.8	29.2	2.4
	d__Bacteria; k__norank_d__Bacteria; p__Planctomycetota; c__Pla3_lineage; o__norank_c__Pla3_lineage; f__norank_o__norank_c__Pla3_lineage; g__norank_f__norank_o__norank_c__Pla3_lineage	1.2	12.6	33	0
	d__Bacteria; k__norank_d__Bacteria; p__Proteobacteria; c__Gammaproteobacteria; o__Oceanospirillales; f__Nitrincolaceae; g__Amphritea	29.2	9.2	7.2	1.2
	d__Bacteria; k__norank_d__Bacteria; p__Chloroflexi; c__Anaerolineae; o__Anaerolineales; f__Anaerolineaceae; g__norank_f__Anaerolineaceae	7.4	12.8	17	7.6
	d__Bacteria; k__norank_d__Bacteria; p__Bacteroidota; c__Bacteroidia; o__Cytophagales; f__Spirosomaceae; g__Dyadobacter	0	0	41.2	3.2
	d__Bacteria; k__norank_d__Bacteria; p__Chloroflexi; c__KD4-96; o__norank_c__KD4-96; f__norank_o__norank_c__KD4-96; g__norank_f__norank_o__norank_c__KD4-96	5.4	7.8	4.8	26.4
	d__Bacteria; k__norank_d__Bacteria; p__Planctomycetota; c__vadinHA49; o__norank_c__vadinHA49; f__norank_o__norank_c__vadinHA49; g__norank_f__norank_o__norank_c__vadinHA49	1.4	29.8	12.8	0.2
	d__Bacteria; k__norank_d__Bacteria; p__Verrucomicrobiota; c__Chlamydiae; o__Chlamydiales; f__unclassified_o__Chlamydiales; g__unclassified_o__Chlamydiales	2.6	6.8	5.4	29.2
	d__Bacteria; k__norank_d__Bacteria; p__Verrucomicrobiota; c__Chlamydiae; o__Chlamydiales; f__Simkaniaceae; g__norank_f__Simkaniaceae	17.2	4	6.2	16.4
	d__Bacteria; k__norank_d__Bacteria; p__Firmicutes; c__Bacilli; o__Lactobacillales; f__Enterococcaceae; g__Enterococcus	0	41.8	0.4	0.8
	d__Bacteria; k__norank_d__Bacteria; p__Proteobacteria; c__Alphaproteobacteria; o__Rhodobacterales; f__Rhodobacteraceae; g__Limibaculum	4.2	11.8	17.6	7.8
	d__Bacteria; k__norank_d__Bacteria; p__Proteobacteria; c__Alphaproteobacteria; o__Rhodobacterales; f__Rhodobacteraceae; g__Actibacterium	2.8	6.2	2.8	29.2
	d__Bacteria; k__norank_d__Bacteria; p__Proteobacteria; c__Alphaproteobacteria; o__Sphingomonadales; f__Sphingomonadaceae; g__Erythrobacter	0	5.8	1.8	33.4
	d__Bacteria; k__norank_d__Bacteria; p__Bacteroidota; c__Bacteroidia; o__Flavobacteriales; f__Flavobacteriaceae; g__Zeaxanthinibacter	6	19.6	3.6	11.8
	d__Bacteria; k__norank_d__Bacteria; p__Proteobacteria; c__Gammaproteobacteria; o__Alteromonadales; f__Alteromonadaceae; g__Aestuariibacter	4.2	22.6	13.4	0.4
	d__Bacteria; k__norank_d__Bacteria; p__Verrucomicrobiota; c__Verrucomicrobiae; o__Verrucomicrobiales; f__DEV007; g__norank_f__DEV007	0.6	13.8	3.6	22.2
	d__Bacteria; k__norank_d__Bacteria; p__Proteobacteria; c__Alphaproteobacteria; o__Rhizobiales; f__Hyphomicrobiaceae; g__Hyphomicrobium	0.4	2.4	0	37.2
	d__Bacteria; k__norank_d__Bacteria; p__Proteobacteria; c__Gammaproteobacteria; o__Cellvibrionales; f__Spongiibacteraceae; g__norank_f__Spongiibacteraceae	4	22.6	13.4	0
	d__Bacteria; k__norank_d__Bacteria; p__Bacteroidota; c__Rhodothermia; o__Balneolales; f__Balneolaceae; g__B2706-C7	26.6	0.8	10	2.4
	d__Bacteria; k__norank_d__Bacteria; p__Proteobacteria; c__Alphaproteobacteria; o__Rhodobacterales; f__Rhodobacteraceae; g__norank_f__Rhodobacteraceae	15.8	14.6	2.8	6
	d__Bacteria; k__norank_d__Bacteria; p__Chloroflexi; c__Anaerolineae; o__Ardenticatenales; f__norank_o__Ardenticatenales; g__norank_f__norank_o__Ardenticatenales	9.6	16.6	13	0
	d__Bacteria; k__norank_d__Bacteria; p__Acidobacteriota; c__Subgroup_11; o__norank_c__Subgroup_11; f__norank_o__norank_c__Subgroup_11; g__norank_f__norank_o__norank_c__Subgroup_11	37.2	1.6	0	0
	d__Bacteria; k__norank_d__Bacteria; p__Cyanobacteria; c__Cyanobacteriia; o__Cyanobacteriales; f__Xenococcaceae; g__Pleurocapsa_PCC-7319	3.8	28	3.6	3.2
	d__Bacteria; k__norank_d__Bacteria; p__Bacteroidota; c__Bacteroidia; o__Flavobacteriales; f__Flavobacteriaceae; g__Aquibacter	4	2.4	10.4	21.6
	d__Bacteria; k__norank_d__Bacteria; p__Bacteroidota; c__Ignavibacteria; o__Ignavibacteriales; f__Melioribacteraceae; g__IheB3-7	2	2	34	0
	d__Bacteria; k__norank_d__Bacteria; p__Chloroflexi; c__Anaerolineae; o__unclassified_c__Anaerolineae; f__unclassified_c__Anaerolineae; g__unclassified_c__Anaerolineae	12.2	8	17.8	0
	d__Bacteria; k__norank_d__Bacteria; p__Proteobacteria; c__Alphaproteobacteria; o__Rhizobiales; f__Rhizobiaceae; g__Shinella	1.2	0	33.4	3
	d__Bacteria; k__norank_d__Bacteria; p__Bacteroidota; c__Bacteroidia; o__Cytophagales; f__Cyclobacteriaceae; g__Marinoscillum	6	11.4	19.8	0
	d__Bacteria; k__norank_d__Bacteria; p__Bacteroidota; c__Bacteroidia; o__Flavobacteriales; f__Flavobacteriaceae; g__Wenyingzhuangia	9	0	27.2	0
	d__Bacteria; k__norank_d__Bacteria; p__Proteobacteria; c__Gammaproteobacteria; o__Cellvibrionales; f__BD2-7; g__norank_f__BD2-7	0.2	18.4	14.8	1.4
	d__Bacteria; k__norank_d__Bacteria; p__Proteobacteria; c__Alphaproteobacteria; o__Rickettsiales; f__SM2D12; g__norank_f__SM2D12	13.6	6	6.4	8.8
	d__Bacteria; k__norank_d__Bacteria; p__Verrucomicrobiota; c__Chlamydiae; o__Chlamydiales; f__Simkaniaceae; g__unclassified_f__Simkaniaceae	15	5.4	1.4	12.8
	d__Bacteria; k__norank_d__Bacteria; p__Bacteroidota; c__Bacteroidia; o__Cytophagales; f__Cyclobacteriaceae; g__unclassified_f__Cyclobacteriaceae	0.8	5.4	22	6.2
	d__Bacteria; k__norank_d__Bacteria; p__Proteobacteria; c__Alphaproteobacteria; o__Rhizobiales; f__Xanthobacteraceae; g__unclassified_f__Xanthobacteraceae	1.6	0	13.8	19
	d__Bacteria; k__norank_d__Bacteria; p__Fibrobacterota; c__Fibrobacteria; o__Fibrobacterales; f__Fibrobacteraceae; g__norank_f__Fibrobacteraceae	1.2	11	22.2	0
	d__Bacteria; k__norank_d__Bacteria; p__Firmicutes; c__Clostridia; o__Peptostreptococcales-Tissierellales; f__Peptostreptococcaceae; g__Romboutsia	0	17.4	3.6	13.2
	d__Bacteria; k__norank_d__Bacteria; p__Proteobacteria; c__Gammaproteobacteria; o__Burkholderiales; f__Alcaligenaceae; g__Bordetella	0	0	34.2	0
	d__Bacteria; k__norank_d__Bacteria; p__Firmicutes; c__Bacilli; o__Paenibacillales; f__Paenibacillaceae; g__Paenibacillus	0.4	0.2	31	2.4
	d__Bacteria; k__norank_d__Bacteria; p__Bacteroidota; c__Bacteroidia; o__Cytophagales; f__Cyclobacteriaceae; g__Reichenbachiella	1	19.4	11.8	1.4
	d__Bacteria; k__norank_d__Bacteria; p__Proteobacteria; c__Gammaproteobacteria; o__Cellvibrionales; f__unclassified_o__Cellvibrionales; g__unclassified_o__Cellvibrionales	1.2	12.6	18.4	0.8
	d__Bacteria; k__norank_d__Bacteria; p__Patescibacteria; c__Gracilibacteria; o__norank_c__Gracilibacteria; f__norank_o__norank_c__Gracilibacteria; g__norank_f__norank_o__norank_c__Gracilibacteria	2.2	6	18.2	6.4
	d__Bacteria; k__norank_d__Bacteria; p__Proteobacteria; c__Alphaproteobacteria; o__Rhizobiales; f__Beijerinckiaceae; g__Methylobacterium-Methylorubrum	0	0	10.6	22.2
	d__Bacteria; k__norank_d__Bacteria; p__Proteobacteria; c__Gammaproteobacteria; o__Ga0077536; f__norank_o__Ga0077536; g__norank_f__norank_o__Ga0077536	3.2	9.6	18.4	1.2
	d__Bacteria; k__norank_d__Bacteria; p__Margulisbacteria; c__norank_p__Margulisbacteria; o__norank_c__norank_p__Margulisbacteria; f__norank_o__norank_c__norank_p__Margulisbacteria; g__norank_f__norank_o__norank_c__norank_p__Margulisbacteria	20.4	5.8	5.6	0.6
	d__Bacteria; k__norank_d__Bacteria; p__Proteobacteria; c__Alphaproteobacteria; o__Rhizobiales; f__Rhizobiaceae; g__Mesorhizobium	0	5.8	0.2	26
	d__Bacteria; k__norank_d__Bacteria; p__Bacteroidota; c__Bacteroidia; o__Flavobacteriales; f__Weeksellaceae; g__Cloacibacterium	19.2	0	0	12.4
	d__Bacteria; k__norank_d__Bacteria; p__Proteobacteria; c__Gammaproteobacteria; o__Oceanospirillales; f__Endozoicomonadaceae; g__Kistimonas	4	25.8	0	1.8
	d__Bacteria; k__norank_d__Bacteria; p__Proteobacteria; c__Alphaproteobacteria; o__Rhodospirillales; f__norank_o__Rhodospirillales; g__norank_f__norank_o__Rhodospirillales	0.2	18.6	8.6	3.6
	d__Bacteria; k__norank_d__Bacteria; p__Proteobacteria; c__Gammaproteobacteria; o__SAR86_clade; f__norank_o__SAR86_clade; g__norank_f__norank_o__SAR86_clade	6.8	0	0.6	23.6
	d__Bacteria; k__norank_d__Bacteria; p__Proteobacteria; c__Gammaproteobacteria; o__Burkholderiales; f__Comamonadaceae; g__Variovorax	0.6	0	30.2	0
	d__Bacteria; k__norank_d__Bacteria; p__Chloroflexi; c__Chloroflexia; o__Thermomicrobiales; f__AKYG1722; g__norank_f__AKYG1722	14.6	3.2	1	12
	d__Bacteria; k__norank_d__Bacteria; p__Bacteroidota; c__Bacteroidia; o__Flavobacteriales; f__Flavobacteriaceae; g__Aquimarina	1.6	10.8	13.8	4.2
	d__Bacteria; k__norank_d__Bacteria; p__Proteobacteria; c__Alphaproteobacteria; o__Sphingomonadales; f__Sphingomonadaceae; g__Sphingorhabdus	7.6	1.8	1	19.8
	d__Bacteria; k__norank_d__Bacteria; p__Chloroflexi; c__Anaerolineae; o__SBR1031; f__norank_o__SBR1031; g__norank_f__norank_o__SBR1031	6.4	18.2	2.4	3.2
	d__Bacteria; k__norank_d__Bacteria; p__Proteobacteria; c__Gammaproteobacteria; o__Alteromonadales; f__Shewanellaceae; g__Ferrimonas	6.2	11.6	11.2	1
	d__Bacteria; k__norank_d__Bacteria; p__Firmicutes; c__Clostridia; o__Peptostreptococcales-Tissierellales; f__Fusibacteraceae; g__Fusibacter	0	4.6	24.4	0.8
	d__Bacteria; k__norank_d__Bacteria; p__Proteobacteria; c__Gammaproteobacteria; o__Cellvibrionales; f__Halieaceae; g__Halioglobus	2.4	10.8	8.4	7.6
	d__Bacteria; k__norank_d__Bacteria; p__Acidobacteriota; c__Blastocatellia; o__Blastocatellales; f__Blastocatellaceae; g__Blastocatella	10.6	2	4	12.4
	d__Bacteria; k__norank_d__Bacteria; p__Proteobacteria; c__Gammaproteobacteria; o__Oceanospirillales; f__unclassified_o__Oceanospirillales; g__unclassified_o__Oceanospirillales	1	5.8	3	19.2
	d__Bacteria; k__norank_d__Bacteria; p__Sumerlaeota; c__Sumerlaeia; o__norank_c__Sumerlaeia; f__norank_o__norank_c__Sumerlaeia; g__norank_f__norank_o__norank_c__Sumerlaeia	24.6	1.8	2.2	0
	d__Bacteria; k__norank_d__Bacteria; p__Proteobacteria; c__Alphaproteobacteria; o__Puniceispirillales; f__EF100-94H03; g__norank_f__EF100-94H03	11.6	9.6	7	0.2
	d__Bacteria; k__norank_d__Bacteria; p__Cyanobacteria; c__Cyanobacteriia; o__Cyanobacteriales; f__unclassified_o__Cyanobacteriales; g__unclassified_o__Cyanobacteriales	0.2	14.8	13.2	0
	d__Bacteria; k__norank_d__Bacteria; p__Proteobacteria; c__Alphaproteobacteria; o__Caulobacterales; f__Caulobacteraceae; g__Caulobacter	0	0	0	28.2
	d__Bacteria; k__norank_d__Bacteria; p__Proteobacteria; c__Alphaproteobacteria; o__Rhizobiales; f__Hyphomicrobiaceae; g__norank_f__Hyphomicrobiaceae	0.6	1.2	1	25.2
	d__Bacteria; k__norank_d__Bacteria; p__Proteobacteria; c__Gammaproteobacteria; o__Oceanospirillales; f__Halomonadaceae; g__Halomonas	8.8	2.2	1.2	15.6
	d__Bacteria; k__norank_d__Bacteria; p__Deferrisomatota; c__Defferrisomatia; o__Defferrisomatales; f__Defferrisomataceae; g__Deferrisoma	0	26.8	0.4	0.4
	d__Bacteria; k__norank_d__Bacteria; p__Bacteroidota; c__Bacteroidia; o__Flavobacteriales; f__Flavobacteriaceae; g__Tenacibaculum	3.8	2.6	19	2
	d__Bacteria; k__norank_d__Bacteria; p__Proteobacteria; c__Gammaproteobacteria; o__Burkholderiales; f__Comamonadaceae; g__Methylibium	0	0	0	27.2
	d__Bacteria; k__norank_d__Bacteria; p__Gemmatimonadota; c__Gemmatimonadetes; o__Gemmatimonadales; f__Gemmatimonadaceae; g__norank_f__Gemmatimonadaceae	3.8	8.4	14.6	0.4
	d__Bacteria; k__norank_d__Bacteria; p__Proteobacteria; c__Alphaproteobacteria; o__Kiloniellales; f__Fodinicurvataceae; g__norank_f__Fodinicurvataceae	12.4	5.2	9.4	0
	d__Bacteria; k__norank_d__Bacteria; p__Proteobacteria; c__Alphaproteobacteria; o__Rhodobacterales; f__Rhodobacteraceae; g__Dinoroseobacter	0.6	11.2	9.8	5.2
	d__Bacteria; k__norank_d__Bacteria; p__Bacteroidota; c__Bacteroidia; o__Flavobacteriales; f__Weeksellaceae; g__Chryseobacterium	0.6	0	23.6	2.4
	d__Bacteria; k__norank_d__Bacteria; p__Planctomycetota; c__BD7-11; o__norank_c__BD7-11; f__norank_o__norank_c__BD7-11; g__norank_f__norank_o__norank_c__BD7-11	0.6	1	24.8	0
	d__Bacteria; k__norank_d__Bacteria; p__Patescibacteria; c__Parcubacteria; o__unclassified_c__Parcubacteria; f__unclassified_c__Parcubacteria; g__unclassified_c__Parcubacteria	0.2	10.6	15.6	0
	d__Bacteria; k__norank_d__Bacteria; p__Proteobacteria; c__Alphaproteobacteria; o__Rhizobiales; f__Hyphomicrobiaceae; g__unclassified_f__Hyphomicrobiaceae	1.6	0.4	4.4	20
	d__Bacteria; k__norank_d__Bacteria; p__Chloroflexi; c__TK30; o__norank_c__TK30; f__norank_o__norank_c__TK30; g__norank_f__norank_o__norank_c__TK30	19.8	3	0.6	2.8
	d__Bacteria; k__norank_d__Bacteria; p__Myxococcota; c__Polyangia; o__Polyangiales; f__BIrii41; g__norank_f__BIrii41	2.6	10.4	13.2	0
	d__Bacteria; k__norank_d__Bacteria; p__Proteobacteria; c__Alphaproteobacteria; o__Rhodospirillales; f__Rhodospirillaceae; g__norank_f__Rhodospirillaceae	0	8.2	16	1.8
	d__Bacteria; k__norank_d__Bacteria; p__Proteobacteria; c__Gammaproteobacteria; o__Oceanospirillales; f__Gven-F17; g__norank_f__Gven-F17	1	7.8	3.2	14
	d__Bacteria; k__norank_d__Bacteria; p__Proteobacteria; c__Alphaproteobacteria; o__Sphingomonadales; f__Sphingomonadaceae; g__Novosphingobium	2.6	0.4	7.8	15.2
	d__Bacteria; k__norank_d__Bacteria; p__Bacteroidota; c__Bacteroidia; o__Flavobacteriales; f__Flavobacteriaceae; g__Aureisphaera	0.2	5.2	7.6	12.6
	d__Bacteria; k__norank_d__Bacteria; p__Desulfobacterota; c__Desulfovibrionia; o__Desulfovibrionales; f__Desulfovibrionaceae; g__Halodesulfovibrio	11.2	9	0.8	4.6
	d__Bacteria; k__norank_d__Bacteria; p__PAUC34f; c__norank_p__PAUC34f; o__norank_c__norank_p__PAUC34f; f__norank_o__norank_c__norank_p__PAUC34f; g__norank_f__norank_o__norank_c__norank_p__PAUC34f	18.2	3.4	3.8	0
	d__Bacteria; k__norank_d__Bacteria; p__WPS-2; c__norank_p__WPS-2; o__norank_c__norank_p__WPS-2; f__norank_o__norank_c__norank_p__WPS-2; g__norank_f__norank_o__norank_c__norank_p__WPS-2	5.2	0.2	6.4	13.6
	d__Bacteria; k__norank_d__Bacteria; p__Proteobacteria; c__Alphaproteobacteria; o__Tistrellales; f__Geminicoccaceae; g__norank_f__Geminicoccaceae	2.2	13.6	8.4	0.6
	d__Bacteria; k__norank_d__Bacteria; p__Verrucomicrobiota; c__Lentisphaeria; o__Victivallales; f__Arctic95B-14; g__norank_f__Arctic95B-14	2	2	20.8	0
	d__Bacteria; k__norank_d__Bacteria; p__Proteobacteria; c__Gammaproteobacteria; o__Nitrosococcales; f__Nitrosococcaceae; g__FS142-36B-02	7.2	6.6	11	0
	d__Bacteria; k__norank_d__Bacteria; p__Proteobacteria; c__Gammaproteobacteria; o__MBAE14; f__norank_o__MBAE14; g__norank_f__norank_o__MBAE14	15.6	3.6	4.6	0.2
	d__Bacteria; k__norank_d__Bacteria; p__Chloroflexi; c__Anaerolineae; o__Ardenticatenales; f__Ardenticatenaceae; g__norank_f__Ardenticatenaceae	1.8	7.6	12	2.6
	d__Bacteria; k__norank_d__Bacteria; p__Bacteroidota; c__Bacteroidia; o__Chitinophagales; f__Saprospiraceae; g__Lewinella	4.8	4.8	13.4	0.6
	d__Bacteria; k__norank_d__Bacteria; p__Proteobacteria; c__Gammaproteobacteria; o__Cellvibrionales; f__Porticoccaceae; g__C1-B045	1.6	4.2	16.6	1.2
	d__Bacteria; k__norank_d__Bacteria; p__Bacteroidota; c__Bacteroidia; o__Chitinophagales; f__Chitinophagaceae; g__Edaphobaculum	2	0	1.2	20.4
	d__Bacteria; k__norank_d__Bacteria; p__Patescibacteria; c__Dojkabacteria; o__norank_c__Dojkabacteria; f__norank_o__norank_c__Dojkabacteria; g__norank_f__norank_o__norank_c__Dojkabacteria	0.2	18.8	1	3.4
	d__Bacteria; k__norank_d__Bacteria; p__Myxococcota; c__Polyangia; o__Polyangiales; f__Sandaracinaceae; g__Sandaracinus	5.4	7	8.4	2.4
	d__Bacteria; k__norank_d__Bacteria; p__Proteobacteria; c__Gammaproteobacteria; o__Burkholderiales; f__Nitrosomonadaceae; g__unclassified_f__Nitrosomonadaceae	5.2	4.2	12.8	0.8
	d__Bacteria; k__norank_d__Bacteria; p__Proteobacteria; c__Gammaproteobacteria; o__Alteromonadales; f__Shewanellaceae; g__Shewanella	20	0	2	0.8
	d__Bacteria; k__norank_d__Bacteria; p__Fusobacteriota; c__Fusobacteriia; o__Fusobacteriales; f__Fusobacteriaceae; g__Propionigenium	0	10.2	11.8	0.6
	d__Bacteria; k__norank_d__Bacteria; p__Desulfobacterota; c__Desulfobulbia; o__Desulfobulbales; f__Desulfocapsaceae; g__unclassified_f__Desulfocapsaceae	0	13.6	3.6	5.4
	d__Bacteria; k__norank_d__Bacteria; p__Firmicutes; c__Clostridia; o__Peptostreptococcales-Tissierellales; f__Caminicellaceae; g__Paramaledivibacter	2.6	2.8	9.4	7.8
	d__Bacteria; k__norank_d__Bacteria; p__Actinobacteriota; c__Acidimicrobiia; o__Microtrichales; f__unclassified_o__Microtrichales; g__unclassified_o__Microtrichales	5.8	5.8	2.4	8.6
	d__Bacteria; k__norank_d__Bacteria; p__Proteobacteria; c__Alphaproteobacteria; o__Thalassobaculales; f__Thalassobaculaceae; g__Thalassobaculum	0	21	1.2	0.4
	d__Bacteria; k__norank_d__Bacteria; p__Cyanobacteria; c__Cyanobacteriia; o__Synechococcales; f__Cyanobiaceae; g__Cyanobium_PCC-6307	4.6	0.8	1	15.8
	d__Bacteria; k__norank_d__Bacteria; p__Bacteroidota; c__Bacteroidia; o__Flavobacteriales; f__Flavobacteriaceae; g__NS5_marine_group	8.6	0	1.8	11.4
	d__Bacteria; k__norank_d__Bacteria; p__Planctomycetota; c__unclassified_p__Planctomycetota; o__unclassified_p__Planctomycetota; f__unclassified_p__Planctomycetota; g__unclassified_p__Planctomycetota	5.2	5.4	10.4	0.4
	d__Bacteria; k__norank_d__Bacteria; p__Planctomycetota; c__Pla4_lineage; o__norank_c__Pla4_lineage; f__norank_o__norank_c__Pla4_lineage; g__norank_f__norank_o__norank_c__Pla4_lineage	3.2	6.6	10.8	0.6
	d__Bacteria; k__norank_d__Bacteria; p__Bacteroidota; c__Bacteroidia; o__Flavobacteriales; f__Cryomorphaceae; g__Vicingus	4	7	9.4	0.6
	d__Bacteria; k__norank_d__Bacteria; p__Proteobacteria; c__Gammaproteobacteria; o__Nitrosococcales; f__Nitrosococcaceae; g__Cm1-21	1	2.8	17	0
	d__Bacteria; k__norank_d__Bacteria; p__Cyanobacteria; c__Cyanobacteriia; o__Phormidesmiales; f__Nodosilineaceae; g__norank_f__Nodosilineaceae	0	0	20.8	0
	d__Bacteria; k__norank_d__Bacteria; p__Dependentiae; c__Babeliae; o__Babeliales; f__norank_o__Babeliales; g__norank_f__norank_o__Babeliales	2.2	2	9.2	7.4
	d__Bacteria; k__norank_d__Bacteria; p__Proteobacteria; c__Gammaproteobacteria; o__EC3; f__norank_o__EC3; g__norank_f__norank_o__EC3	3	4.8	4.6	8.4
	d__Bacteria; k__norank_d__Bacteria; p__Firmicutes; c__Clostridia; o__Lachnospirales; f__Lachnospiraceae; g__unclassified_f__Lachnospiraceae	0.8	7.2	2.6	10
	d__Bacteria; k__norank_d__Bacteria; p__Cyanobacteria; c__Cyanobacteriia; o__Thermosynechococcales; f__Acaryochloridaceae; g__Acaryochloris_MBIC11017	0	2.4	18.2	0
	d__Bacteria; k__norank_d__Bacteria; p__Proteobacteria; c__Alphaproteobacteria; o__Rhizobiales; f__Devosiaceae; g__Devosia	1.6	0.4	0.4	17.8
	d__Bacteria; k__norank_d__Bacteria; p__Bacteroidota; c__Bacteroidia; o__Chitinophagales; f__Chitinophagaceae; g__Sediminibacterium	0	0	0	20
	d__Bacteria; k__norank_d__Bacteria; p__Cyanobacteria; c__Cyanobacteriia; o__Cyanobacteriales; f__Phormidiaceae; g__Trichodesmium_IMS101	0	20	0	0
	d__Bacteria; k__norank_d__Bacteria; p__AncK6; c__norank_p__AncK6; o__norank_c__norank_p__AncK6; f__norank_o__norank_c__norank; g__norank_f__norank_o__norank_c__norank	13.6	2.8	0.2	3.4
	d__Bacteria; k__norank_d__Bacteria; p__Firmicutes; c__Clostridia; o__Clostridiales; f__Clostridiaceae; g__Clostridium_sensu_stricto_1	1.8	2.6	0	15.4
	d__Bacteria; k__norank_d__Bacteria; p__Nitrospinota; c__P9X2b3D02; o__norank_c__P9X2b3D02; f__norank_o__norank_c__P9X2b3D02; g__norank_f__norank_o__norank_c__P9X2b3D02	15.8	4	0	0
	d__Bacteria; k__norank_d__Bacteria; p__Spirochaetota; c__Spirochaetia; o__Spirochaetales; f__Spirochaetaceae; g__unclassified_f__Spirochaetaceae	6.6	0.2	11.6	1.4
	d__Bacteria; k__norank_d__Bacteria; p__Desulfobacterota; c__Desulfuromonadia; o__Bradymonadales; f__norank_o__Bradymonadales; g__norank_f__norank_o__Bradymonadales	7.2	2.4	8.2	2
	d__Bacteria; k__norank_d__Bacteria; p__Proteobacteria; c__Gammaproteobacteria; o__Cellvibrionales; f__Halieaceae; g__Parahaliea	3.4	4.6	5.4	6.2
	d__Bacteria; k__norank_d__Bacteria; p__Proteobacteria; c__Alphaproteobacteria; o__Rhodospirillales; f__Magnetospiraceae; g__Magnetovibrio	3.8	8.4	7.4	0
	d__Bacteria; k__norank_d__Bacteria; p__Bacteroidota; c__Bacteroidia; o__Flavobacteriales; f__Flavobacteriaceae; g__Winogradskyella	12.8	2.4	1	3.2
	d__Bacteria; k__norank_d__Bacteria; p__Bacteroidota; c__Bacteroidia; o__Flavobacteriales; f__Cryomorphaceae; g__norank_f__Cryomorphaceae	1.6	4.6	10.6	2.6
	d__Bacteria; k__norank_d__Bacteria; p__Bacteroidota; c__Bacteroidia; o__Bacteroidales; f__Dysgonomonadaceae; g__Fermentimonas	0	19.4	0	0
	d__Bacteria; k__norank_d__Bacteria; p__Proteobacteria; c__Alphaproteobacteria; o__Kordiimonadales; f__norank_o__Kordiimonadales; g__norank_f__norank_o__Kordiimonadales	1.6	10.4	6.6	0.6
	d__Bacteria; k__norank_d__Bacteria; p__Myxococcota; c__Polyangia; o__Blfdi19; f__norank_o__Blfdi19; g__norank_f__norank_o__Blfdi19	1.4	7.2	10.6	0
	d__Bacteria; k__norank_d__Bacteria; p__Proteobacteria; c__Gammaproteobacteria; o__Gammaproteobacteria_Incertae_Sedis; f__unclassified_o__Gammaproteobacteria_Incertae_Sedis; g__Marinicella	5.6	3.2	6.4	4
	d__Bacteria; k__norank_d__Bacteria; p__Proteobacteria; c__Gammaproteobacteria; o__Burkholderiales; f__Alcaligenaceae; g__Pigmentiphaga	0	0	19	0
	d__Bacteria; k__norank_d__Bacteria; p__Bacteroidota; c__Bacteroidia; o__Flavobacteriales; f__Flavobacteriaceae; g__Ulvibacter	6.4	3.6	6.6	2.4
	d__Bacteria; k__norank_d__Bacteria; p__Actinobacteriota; c__Actinobacteria; o__Micrococcales; f__Microbacteriaceae; g__Microbacterium	7.2	0.8	0	11
	d__Bacteria; k__norank_d__Bacteria; p__Proteobacteria; c__Gammaproteobacteria; o__Burkholderiales; f__Comamonadaceae; g__unclassified_f__Comamonadaceae	0	0	1.2	17.6
	d__Bacteria; k__norank_d__Bacteria; p__Verrucomicrobiota; c__Chlamydiae; o__Chlamydiales; f__Chlamydiaceae; g__norank_f__Chlamydiaceae	0.8	1.6	4.2	12.2
	d__Bacteria; k__norank_d__Bacteria; p__Firmicutes; c__Bacilli; o__Bacillales; f__Bacillaceae; g__Bacillus	3	1.2	1	13.4
	d__Bacteria; k__norank_d__Bacteria; p__Desulfobacterota; c__Desulfobulbia; o__Desulfobulbales; f__Desulfocapsaceae; g__norank_f__Desulfocapsaceae	0	9.8	0.6	8.2
	d__Bacteria; k__norank_d__Bacteria; p__Proteobacteria; c__Gammaproteobacteria; o__Oceanospirillales; f__Nitrincolaceae; g__Marinobacterium	4.2	2.6	11.8	0
	d__Bacteria; k__norank_d__Bacteria; p__Desulfobacterota; c__Desulfobacteria; o__Desulfobacterales; f__Desulfobacteraceae; g__unclassified_f__Desulfobacteraceae	0	18.4	0.2	0
	d__Bacteria; k__norank_d__Bacteria; p__Proteobacteria; c__Gammaproteobacteria; o__Oceanospirillales; f__Kangiellaceae; g__Aliikangiella	0	0.2	18.4	0
	d__Bacteria; k__norank_d__Bacteria; p__Verrucomicrobiota; c__Verrucomicrobiae; o__Opitutales; f__Opitutaceae; g__Diplosphaera	0	3.6	14.8	0
	d__Bacteria; k__norank_d__Bacteria; p__Proteobacteria; c__Gammaproteobacteria; o__Oceanospirillales; f__Nitrincolaceae; g__norank_f__Nitrincolaceae	5	2.6	10.6	0.2
	d__Bacteria; k__norank_d__Bacteria; p__Actinobacteriota; c__Actinobacteria; o__Micrococcales; f__Microbacteriaceae; g__Cnuibacter	0	0	18.2	0
	d__Bacteria; k__norank_d__Bacteria; p__Proteobacteria; c__Gammaproteobacteria; o__Enterobacterales; f__Enterobacteriaceae; g__Enterobacter	0	1.6	16.4	0
	d__Bacteria; k__norank_d__Bacteria; p__Proteobacteria; c__Gammaproteobacteria; o__B2M28; f__norank_o__B2M28; g__norank_f__norank_o__B2M28	0	16.8	0	1.2
	d__Bacteria; k__norank_d__Bacteria; p__Proteobacteria; c__Alphaproteobacteria; o__Sphingomonadales; f__Sphingomonadaceae; g__Parasphingopyxis	0	3.4	3	11.4
	d__Bacteria; k__norank_d__Bacteria; p__Acidobacteriota; c__Vicinamibacteria; o__Subgroup_17; f__norank_o__Subgroup_17; g__norank_f__norank_o__Subgroup_17	4.8	7.6	0	5.4
	d__Bacteria; k__norank_d__Bacteria; p__Proteobacteria; c__Gammaproteobacteria; o__Burkholderiales; f__Oxalobacteraceae; g__Herbaspirillum	0	0	0	17.6
	d__Bacteria; k__norank_d__Bacteria; p__Cyanobacteria; c__Cyanobacteriia; o__Cyanobacteriales; f__Coleofasciculaceae; g__Caldora_VP642b	0	15.6	2	0
	d__Bacteria; k__norank_d__Bacteria; p__Proteobacteria; c__Gammaproteobacteria; o__Alteromonadales; f__Pseudoalteromonadaceae; g__Pseudoalteromonas	1.4	1.6	14.6	0
	d__Bacteria; k__norank_d__Bacteria; p__Proteobacteria; c__Alphaproteobacteria; o__Tistrellales; f__Geminicoccaceae; g__unclassified_f__Geminicoccaceae	0.4	7.4	9.6	0
	d__Bacteria; k__norank_d__Bacteria; p__Proteobacteria; c__Alphaproteobacteria; o__Puniceispirillales; f__SAR116_clade; g__norank_f__SAR116_clade	2.4	5.2	4.2	5.4
	d__Bacteria; k__norank_d__Bacteria; p__Acetothermia; c__Acetothermiia; o__norank_c__Acetothermiia; f__norank_o__norank_c__Acetothermiia; g__norank_f__norank_o__norank_c__Acetothermiia	7	1.2	9	0
	d__Bacteria; k__norank_d__Bacteria; p__Myxococcota; c__Polyangia; o__Polyangiales; f__Sandaracinaceae; g__unclassified_f__Sandaracinaceae	13.4	1.6	1.2	0.8
	d__Bacteria; k__norank_d__Bacteria; p__Verrucomicrobiota; c__Verrucomicrobiae; o__Opitutales; f__Puniceicoccaceae; g__Pelagicoccus	0.4	14.6	1.6	0
	d__Bacteria; k__norank_d__Bacteria; p__Proteobacteria; c__Gammaproteobacteria; o__MD2904-B13; f__norank_o__MD2904-B13; g__norank_f__norank_o__MD2904-B13	0.4	4.4	4.2	7.6
	d__Bacteria; k__norank_d__Bacteria; p__Proteobacteria; c__Gammaproteobacteria; o__UBA4486; f__norank_o__UBA4486; g__norank_f__norank_o__UBA4486	0.4	6.2	9.8	0
	d__Bacteria; k__norank_d__Bacteria; p__Desulfobacterota; c__Desulfobacteria; o__Desulfobacterales; f__Desulfolunaceae; g__Desulfofaba	13	1.8	1.6	0
	d__Bacteria; k__norank_d__Bacteria; p__Bdellovibrionota; c__Oligoflexia; o__0319-6G20; f__norank_o__0319-6G20; g__norank_f__norank_o__0319-6G20	2.2	5	4.6	4.6
	d__Bacteria; k__norank_d__Bacteria; p__Bacteroidota; c__Bacteroidia; o__Flavobacteriales; f__Cryomorphaceae; g__unclassified_f__Cryomorphaceae	1.6	1.2	11.4	2.2
	d__Bacteria; k__norank_d__Bacteria; p__Cyanobacteria; c__Cyanobacteriia; o__Phormidesmiales; f__Phormidesmiaceae; g__Acrophormium_PCC-7375	2	13.2	1.2	0
	d__Bacteria; k__norank_d__Bacteria; p__Bdellovibrionota; c__Bdellovibrionia; o__Bacteriovoracales; f__Bacteriovoracaceae; g__unclassified_f__Bacteriovoracaceae	0.2	7	9	0
	d__Bacteria; k__norank_d__Bacteria; p__Verrucomicrobiota; c__Lentisphaeria; o__SS1-B-02-17; f__norank_o__SS1-B-02-17; g__norank_f__norank_o__SS1-B-02-17	0.4	11.2	4.2	0
	d__Bacteria; k__norank_d__Bacteria; p__Proteobacteria; c__Gammaproteobacteria; o__Oceanospirillales; f__Oleiphilaceae; g__Oleiphilus	0	9.2	6.6	0
	d__Bacteria; k__norank_d__Bacteria; p__Proteobacteria; c__Gammaproteobacteria; o__Oceanospirillales; f__Nitrincolaceae; g__Pontibacterium	11	3.8	0.6	0
	d__Bacteria; k__norank_d__Bacteria; p__Bacteroidota; c__Bacteroidia; o__Chitinophagales; f__Saprospiraceae; g__Phaeodactylibacter	1	4.6	8.2	1.4
	d__Bacteria; k__norank_d__Bacteria; p__Bacteroidota; c__Bacteroidia; o__Flavobacteriales; f__Flavobacteriaceae; g__Seonamhaeicola	4	2.8	1.4	7
	d__Bacteria; k__norank_d__Bacteria; p__Proteobacteria; c__Alphaproteobacteria; o__Caulobacterales; f__Caulobacteraceae; g__norank_f__Caulobacteraceae	0	0	0	15
	d__Bacteria; k__norank_d__Bacteria; p__Cyanobacteria; c__Cyanobacteriia; o__Phormidesmiales; f__Nodosilineaceae; g__Halomicronema_TFEP1	0	2	12.8	0
	d__Bacteria; k__norank_d__Bacteria; p__Proteobacteria; c__Alphaproteobacteria; o__Kiloniellales; f__Fodinicurvataceae; g__Fodinicurvata	0	11.4	3.2	0
	d__Bacteria; k__norank_d__Bacteria; p__Bacteroidota; c__Bacteroidia; o__Bacteroidales; f__Bacteroidetes_BD2-2; g__norank_f__Bacteroidetes_BD2-2	2.8	10.8	0	1
	d__Bacteria; k__norank_d__Bacteria; p__Proteobacteria; c__Gammaproteobacteria; o__Chromatiales; f__Chromatiaceae; g__Candidatus_Thiobios	2	10.4	1.8	0.4
	d__Bacteria; k__norank_d__Bacteria; p__Bacteroidota; c__Bacteroidia; o__Flavobacteriales; f__Flavobacteriaceae; g__Sungkyunkwania	0	14.6	0	0
	d__Bacteria; k__norank_d__Bacteria; p__Myxococcota; c__Polyangia; o__Nannocystales; f__Nannocystaceae; g__Nannocystis	2.6	4.8	6.4	0.6
	d__Bacteria; k__norank_d__Bacteria; p__Bdellovibrionota; c__Bdellovibrionia; o__Bacteriovoracales; f__Bacteriovoracaceae; g__norank_f__Bacteriovoracaceae	0.4	2.4	11.4	0.2
	d__Bacteria; k__norank_d__Bacteria; p__Proteobacteria; c__Gammaproteobacteria; o__Cardiobacteriales; f__Cardiobacteriaceae; g__Suttonella	14.4	0	0	0
	d__Bacteria; k__norank_d__Bacteria; p__MBNT15; c__norank_p__MBNT15; o__norank_c__norank_p__MBNT15; f__norank_o__norank_c__norank_p__MBNT15; g__norank_f__norank_o__norank_c__norank_p__MBNT15	1.4	7.4	3.8	1.8
	d__Bacteria; k__norank_d__Bacteria; p__Desulfobacterota; c__Desulfovibrionia; o__Desulfovibrionales; f__Desulfovibrionaceae; g__Desulfovibrio	0	2.2	11	1.2
	d__Bacteria; k__norank_d__Bacteria; p__Nitrospinota; c__Nitrospinia; o__Nitrospinales; f__Nitrospinaceae; g__Nitrospina	8.2	2.8	3.4	0
	d__Bacteria; k__norank_d__Bacteria; p__Desulfobacterota; c__Desulfobacteria; o__Desulfobacterales; f__Desulfobacteraceae; g__Desulfobacter	3.6	1.4	9.2	0
	d__Bacteria; k__norank_d__Bacteria; p__Bacteroidota; c__Bacteroidia; o__Flavobacteriales; f__Cryomorphaceae; g__Owenweeksia	2.6	4.2	6.2	1
	d__Bacteria; k__norank_d__Bacteria; p__Proteobacteria; c__Alphaproteobacteria; o__Rickettsiales; f__Rickettsiaceae; g__norank_f__Rickettsiaceae	2.6	4	7.2	0.2
	d__Bacteria; k__norank_d__Bacteria; p__Proteobacteria; c__Gammaproteobacteria; o__Cellvibrionales; f__Cellvibrionaceae; g__Candidatus_Endobugula	4.4	3.8	4	1.8
	d__Bacteria; k__norank_d__Bacteria; p__Firmicutes; c__Clostridia; o__Lachnospirales; f__Lachnospiraceae; g__Epulopiscium	1	1.8	0.8	10.2
	d__Bacteria; k__norank_d__Bacteria; p__Proteobacteria; c__Alphaproteobacteria; o__Sphingomonadales; f__Sphingomonadaceae; g__Altererythrobacter	0.8	0	1.8	11.2
	d__Bacteria; k__norank_d__Bacteria; p__Cyanobacteria; c__Cyanobacteriia; o__Cyanobacteriales; f__Xenococcaceae; g__norank_f__Xenococcaceae	0	12.6	1.2	0
	d__Bacteria; k__norank_d__Bacteria; p__Spirochaetota; c__Spirochaetia; o__Spirochaetales; f__Spirochaetaceae; g__Sediminispirochaeta	1.4	4.8	7.4	0
	d__Bacteria; k__norank_d__Bacteria; p__Cyanobacteria; c__Vampirivibrionia; o__Vampirovibrionales; f__norank_o__Vampirovibrionales; g__norank_f__norank_o__Vampirovibrionales	0	2	9	2.6
	d__Bacteria; k__norank_d__Bacteria; p__Planctomycetota; c__Phycisphaerae; o__Phycisphaerales; f__Phycisphaeraceae; g__Algisphaera	0	0	13.4	0
	d__Bacteria; k__norank_d__Bacteria; p__Proteobacteria; c__Alphaproteobacteria; o__Acetobacterales; f__Acetobacteraceae; g__Roseomonas	0	0	8.4	5
	d__Bacteria; k__norank_d__Bacteria; p__Sumerlaeota; c__Sumerlaeia; o__Sumerlaeales; f__Sumerlaeaceae; g__Sumerlaea	3	8	2.4	0
	d__Bacteria; k__norank_d__Bacteria; p__Myxococcota; c__Polyangia; o__Polyangiales; f__Eel-36e1D6; g__norank_f__Eel-36e1D6	3.4	5.2	4.2	0.4
	d__Bacteria; k__norank_d__Bacteria; p__Firmicutes; c__Clostridia; o__Peptostreptococcales-Tissierellales; f__Peptostreptococcaceae; g__unclassified_f__Peptostreptococcaceae	0	2.8	0	10.4
	d__Bacteria; k__norank_d__Bacteria; p__Actinobacteriota; c__Coriobacteriia; o__Coriobacteriales; f__Coriobacteriaceae; g__Collinsella	2.8	10.4	0	0
	d__Bacteria; k__norank_d__Bacteria; p__Proteobacteria; c__Alphaproteobacteria; o__Rhodobacterales; f__Rhodobacteraceae; g__Roseovarius	0.8	0	0.4	11.8
	d__Bacteria; k__norank_d__Bacteria; p__Patescibacteria; c__Saccharimonadia; o__Saccharimonadales; f__Saccharimonadaceae; g__TM7a	4	0	2	7
	d__Bacteria; k__norank_d__Bacteria; p__Proteobacteria; c__Gammaproteobacteria; o__Alteromonadales; f__Alteromonadaceae; g__Agaribacter	0	13	0	0
	d__Bacteria; k__norank_d__Bacteria; p__Bacteroidota; c__Bacteroidia; o__Flavobacteriales; f__Crocinitomicaceae; g__Crocinitomix	1	2	5.4	4.6
	d__Bacteria; k__norank_d__Bacteria; p__Proteobacteria; c__Gammaproteobacteria; o__Thiotrichales; f__Thiotrichaceae; g__Thiothrix	2	1.8	0	9.2
	d__Bacteria; k__norank_d__Bacteria; p__Verrucomicrobiota; c__Verrucomicrobiae; o__Opitutales; f__Puniceicoccaceae; g__Lentimonas	0	5.2	7.6	0
	d__Bacteria; k__norank_d__Bacteria; p__Proteobacteria; c__Gammaproteobacteria; o__Alteromonadales; f__Colwelliaceae; g__Colwellia	12.4	0	0.4	0
	d__Bacteria; k__norank_d__Bacteria; p__Desulfobacterota; c__norank_p__Desulfobacterota; o__norank_c__norank_p__Desulfobacterota; f__norank_o__norank_c__norank_p__Desulfobacterota; g__norank_f__norank_o__norank_c__norank_p__Desulfobacterota	0.2	0.8	4.4	7.4
	d__Bacteria; k__norank_d__Bacteria; p__Campilobacterota; c__Campylobacteria; o__Campylobacterales; f__Arcobacteraceae; g__norank_f__Arcobacteraceae	0	11.4	1.2	0
	d__Bacteria; k__norank_d__Bacteria; p__Bacteroidota; c__Bacteroidia; o__Flavobacteriales; f__NS9_marine_group; g__norank_f__NS9_marine_group	4	0	6	2.4
	d__Bacteria; k__norank_d__Bacteria; p__Proteobacteria; c__Alphaproteobacteria; o__Dstr-E11; f__norank_o__Dstr-E11; g__norank_f__norank_o__Dstr-E11	0.8	11.6	0	0
	d__Bacteria; k__norank_d__Bacteria; p__Firmicutes; c__Clostridia; o__Peptostreptococcales-Tissierellales; f__Peptostreptococcaceae; g__Tepidibacter	0.6	1.4	0	10.4
	d__Bacteria; k__norank_d__Bacteria; p__Bacteroidota; c__Bacteroidia; o__Flavobacteriales; f__Flavobacteriaceae; g__Lutibacter	3	4.4	3	1.8
	d__Bacteria; k__norank_d__Bacteria; p__Proteobacteria; c__Gammaproteobacteria; o__Oceanospirillales; f__Kangiellaceae; g__Pleionea	0	1.2	11	0
	d__Bacteria; k__norank_d__Bacteria; p__Proteobacteria; c__Gammaproteobacteria; o__Oceanospirillales; f__Nitrincolaceae; g__unclassified_f__Nitrincolaceae	4	5.8	2.4	0
	d__Bacteria; k__norank_d__Bacteria; p__Bacteroidota; c__Bacteroidia; o__Bacteroidales; f__Bacteroidaceae; g__Bacteroides	5	4.8	1.6	0.6
	d__Bacteria; k__norank_d__Bacteria; p__Bacteroidota; c__Bacteroidia; o__Flavobacteriales; f__Crocinitomicaceae; g__Fluviicola	2.6	2	4.8	2.4
	d__Bacteria; k__norank_d__Bacteria; p__Proteobacteria; c__Alphaproteobacteria; o__Rhodobacterales; f__Rhodobacteraceae; g__Yoonia-Loktanella	11.8	0	0	0
	d__Bacteria; k__norank_d__Bacteria; p__Proteobacteria; c__Alphaproteobacteria; o__Rhodobacterales; f__Rhodobacteraceae; g__Nautella	0	0	2	9.6
	d__Bacteria; k__norank_d__Bacteria; p__Verrucomicrobiota; c__Lentisphaeria; o__P.palmC41; f__norank_o__P.palmC41; g__norank_f__norank_o__P.palmC41	0	10.2	1.4	0
	d__Bacteria; k__norank_d__Bacteria; p__Proteobacteria; c__Gammaproteobacteria; o__Arenicellales; f__Arenicellaceae; g__unclassified_f__Arenicellaceae	0.8	4.6	1.2	5
	d__Bacteria; k__norank_d__Bacteria; p__Bacteroidota; c__Bacteroidia; o__Flavobacteriales; f__Flavobacteriaceae; g__Pseudofulvibacter	0.4	0	7.6	3.6
	d__Bacteria; k__norank_d__Bacteria; p__Proteobacteria; c__unclassified_p__Proteobacteria; o__unclassified_p__Proteobacteria; f__unclassified_p__Proteobacteria; g__unclassified_p__Proteobacteria	0	10.8	0.2	0.4
	d__Bacteria; k__norank_d__Bacteria; p__Actinobacteriota; c__Acidimicrobiia; o__Microtrichales; f__Microtrichaceae; g__unclassified_f__Microtrichaceae	1.4	3.6	2	4.4
	d__Bacteria; k__norank_d__Bacteria; p__Proteobacteria; c__Gammaproteobacteria; o__Alteromonadales; f__Marinobacteraceae; g__Marinobacter	10	1	0.2	0
	d__Bacteria; k__norank_d__Bacteria; p__Proteobacteria; c__Gammaproteobacteria; o__Burkholderiales; f__Burkholderiaceae; g__Burkholderia-Caballeronia-Paraburkholderia	0	0	5.8	5.4
	d__Bacteria; k__norank_d__Bacteria; p__Actinobacteriota; c__Thermoleophilia; o__Solirubrobacterales; f__67-14; g__norank_f__67-14	2.4	1.6	0	7
	d__Bacteria; k__norank_d__Bacteria; p__Proteobacteria; c__Alphaproteobacteria; o__SAR11_clade; f__Clade_I; g__Clade_Ia	0.6	1	2.2	7
	d__Bacteria; k__norank_d__Bacteria; p__Actinobacteriota; c__Acidimicrobiia; o__Microtrichales; f__norank_o__Microtrichales; g__norank_f__norank_o__Microtrichales	8.6	0	0	2.2
	d__Bacteria; k__norank_d__Bacteria; p__Proteobacteria; c__Alphaproteobacteria; o__Caulobacterales; f__Parvularculaceae; g__Marinicaulis	1.8	1.4	5.2	2.4
	d__Bacteria; k__norank_d__Bacteria; p__Cyanobacteria; c__Vampirivibrionia; o__Caenarcaniphilales; f__norank_o__Caenarcaniphilales; g__norank_f__norank_o__Caenarcaniphilales	2.8	2.4	5.6	0
	d__Bacteria; k__norank_d__Bacteria; p__Proteobacteria; c__Gammaproteobacteria; o__Diplorickettsiales; f__Diplorickettsiaceae; g__norank_f__Diplorickettsiaceae	0.8	1	0.8	8.2
	d__Bacteria; k__norank_d__Bacteria; p__Proteobacteria; c__Alphaproteobacteria; o__Rhizobiales; f__Methylopilaceae; g__Methylopila	0	0	0	10.6
	d__Bacteria; k__norank_d__Bacteria; p__Proteobacteria; c__Alphaproteobacteria; o__Rhizobiales; f__Pleomorphomonadaceae; g__norank_f__Pleomorphomonadaceae	2.4	0	0	8
	d__Bacteria; k__norank_d__Bacteria; p__Zixibacteria; c__norank_p__Zixibacteria; o__norank_c__norank_p__Zixibacteria; f__norank_o__norank_c__norank_p__Zixibacteria; g__norank_f__norank_o__norank_c__norank_p__Zixibacteria	4.8	4	1.6	0
	d__Bacteria; k__norank_d__Bacteria; p__Bacteroidota; c__Bacteroidia; o__Chitinophagales; f__Chitinophagaceae; g__Asinibacterium	0	0	0	10.4
	d__Bacteria; k__norank_d__Bacteria; p__Bacteroidota; c__Bacteroidia; o__Flavobacteriales; f__Flavobacteriaceae; g__Flavobacterium	7.6	0	0	2.8
	d__Bacteria; k__norank_d__Bacteria; p__Proteobacteria; c__Gammaproteobacteria; o__Alteromonadales; f__Alteromonadaceae; g__norank_f__Alteromonadaceae	0	1	8.4	0.8
	d__Bacteria; k__norank_d__Bacteria; p__Firmicutes; c__Clostridia; o__Peptostreptococcales-Tissierellales; f__Peptostreptococcaceae; g__Terrisporobacter	2.4	6.4	0.8	0.6
	d__Bacteria; k__norank_d__Bacteria; p__Hydrogenedentes; c__Hydrogenedentia; o__Hydrogenedentiales; f__Hydrogenedensaceae; g__norank_f__Hydrogenedensaceae	0.4	3.2	4.6	2
	d__Bacteria; k__norank_d__Bacteria; p__Cyanobacteria; c__Cyanobacteriia; o__Phormidesmiales; f__Phormidesmiaceae; g__Phormidium_MBIC10003	0	6.8	3.2	0
	d__Bacteria; k__norank_d__Bacteria; p__Cyanobacteria; c__Cyanobacteriia; o__Cyanobacteriales; f__Coleofasciculaceae; g__Moorea	0	9.4	0.6	0
	d__Bacteria; k__norank_d__Bacteria; p__Cyanobacteria; c__Cyanobacteriia; o__Cyanobacteriales; f__Desertifilaceae; g__Hormoscilla_SI04-45	0	1.4	8.6	0
	d__Bacteria; k__norank_d__Bacteria; p__Proteobacteria; c__Gammaproteobacteria; o__Cellvibrionales; f__Porticoccaceae; g__unclassified_f__Porticoccaceae	7	0.8	1.6	0.4
	d__Bacteria; k__norank_d__Bacteria; p__Proteobacteria; c__Alphaproteobacteria; o__Parvibaculales; f__Parvibaculaceae; g__Mf105b01	0.6	8.8	0.4	0
	d__Bacteria; k__norank_d__Bacteria; p__Proteobacteria; c__Alphaproteobacteria; o__Rickettsiales; f__AB1; g__norank_f__AB1	0	5	0.2	4.4
	d__Bacteria; k__norank_d__Bacteria; p__Proteobacteria; c__Alphaproteobacteria; o__Micavibrionales; f__norank_o__Micavibrionales; g__norank_f__norank_o__Micavibrionales	0.4	2.4	4.4	2.4
	d__Bacteria; k__norank_d__Bacteria; p__Proteobacteria; c__Alphaproteobacteria; o__Rhizobiales; f__Beijerinckiaceae; g__unclassified_f__Beijerinckiaceae	0	0	9.6	0
	d__Bacteria; k__norank_d__Bacteria; p__Proteobacteria; c__Alphaproteobacteria; o__Caulobacterales; f__Parvularculaceae; g__norank_f__Parvularculaceae	3.4	3.2	1.8	1.2
	d__Bacteria; k__norank_d__Bacteria; p__Bacteroidota; c__Bacteroidia; o__Chitinophagales; f__Chitinophagaceae; g__Taibaiella	0.4	0	9	0
	d__Bacteria; k__norank_d__Bacteria; p__Verrucomicrobiota; c__Verrucomicrobiae; o__Pedosphaerales; f__Pedosphaeraceae; g__unclassified_f__Pedosphaeraceae	0	0	9.4	0
	d__Bacteria; k__norank_d__Bacteria; p__Proteobacteria; c__Gammaproteobacteria; o__Burkholderiales; f__Comamonadaceae; g__Comamonas	1.2	1.8	3.4	3
	d__Bacteria; k__norank_d__Bacteria; p__Proteobacteria; c__Gammaproteobacteria; o__Nitrosococcales; f__Nitrosococcaceae; g__MSB-1D1	0.4	0	8.8	0
	d__Bacteria; k__norank_d__Bacteria; p__Chloroflexi; c__OLB14; o__norank_c__OLB14; f__norank_o__norank_c__OLB14; g__norank_f__norank_o__norank_c__OLB14	3.4	2.2	3.6	0
	d__Bacteria; k__norank_d__Bacteria; p__Proteobacteria; c__Alphaproteobacteria; o__Rhizobiales; f__Pleomorphomonadaceae; g__Pleomorphomonas	3.4	0	0	5.8
	d__Bacteria; k__norank_d__Bacteria; p__Desulfobacterota; c__Desulfuromonadia; o__norank_c__Desulfuromonadia; f__Geopsychrobacteraceae; g__unclassified_f__Geopsychrobacteraceae	0	9.2	0	0
	d__Bacteria; k__norank_d__Bacteria; p__Bacteroidota; c__Bacteroidia; o__Flavobacteriales; f__Flavobacteriaceae; g__Ascidiimonas	0.4	0	2.2	6.6
	d__Bacteria; k__norank_d__Bacteria; p__Proteobacteria; c__Gammaproteobacteria; o__Burkholderiales; f__Burkholderiaceae; g__Limnobacter	1	0	0	8.2
	d__Bacteria; k__norank_d__Bacteria; p__Actinobacteriota; c__Actinobacteria; o__Corynebacteriales; f__Nocardiaceae; g__Gordonia	0.8	2.2	2.4	3.8
	d__Bacteria; k__norank_d__Bacteria; p__Firmicutes; c__Bacilli; o__Lactobacillales; f__Lactobacillaceae; g__Lactobacillus	0	1.4	0	7.8
	d__Bacteria; k__norank_d__Bacteria; p__Proteobacteria; c__Alphaproteobacteria; o__Parvibaculales; f__Parvibaculaceae; g__Pyruvatibacter	2.8	2.2	2.8	1.2
	d__Bacteria; k__norank_d__Bacteria; p__Proteobacteria; c__Gammaproteobacteria; o__Aeromonadales; f__Aeromonadaceae; g__Aeromonas	6.8	0	0	2.2
	d__Bacteria; k__norank_d__Bacteria; p__Bacteroidota; c__Bacteroidia; o__Flavobacteriales; f__Flavobacteriaceae; g__Lutimonas	1.2	1	0	6.8
	d__Bacteria; k__norank_d__Bacteria; p__Proteobacteria; c__Gammaproteobacteria; o__Nitrosococcales; f__Methylophagaceae; g__Methylophaga	0	0	0	8.8
	d__Bacteria; k__norank_d__Bacteria; p__Proteobacteria; c__Alphaproteobacteria; o__Caulobacterales; f__Parvularculaceae; g__Parvularcula	0	0.2	7.4	1.2
	d__Bacteria; k__norank_d__Bacteria; p__Proteobacteria; c__Gammaproteobacteria; o__Alteromonadales; f__Moritellaceae; g__norank_f__Moritellaceae	0	1.6	7.2	0
	d__Bacteria; k__norank_d__Bacteria; p__Proteobacteria; c__Alphaproteobacteria; o__Rhodospirillales; f__Terasakiellaceae; g__Aestuariispira	0.4	6.2	1.2	1
	d__Bacteria; k__norank_d__Bacteria; p__Proteobacteria; c__Gammaproteobacteria; o__Arenicellales; f__Arenicellaceae; g__norank_f__Arenicellaceae	0.4	1.2	2	5
	d__Bacteria; k__norank_d__Bacteria; p__Verrucomicrobiota; c__Chlamydiae; o__Chlamydiales; f__Parachlamydiaceae; g__unclassified_f__Parachlamydiaceae	0	0	0.4	8.2
	d__Bacteria; k__norank_d__Bacteria; p__Proteobacteria; c__Alphaproteobacteria; o__Rhodobacterales; f__Rhodobacteraceae; g__Sulfitobacter	8.6	0	0	0
	d__Bacteria; k__norank_d__Bacteria; p__Proteobacteria; c__Gammaproteobacteria; o__Gammaproteobacteria_Incertae_Sedis; f__unclassified_o__Gammaproteobacteria_Incertae_Sedis; g__Acidibacter	0	0	0	8.4
	d__Bacteria; k__norank_d__Bacteria; p__Proteobacteria; c__Alphaproteobacteria; o__Rhodobacterales; f__Rhodobacteraceae; g__Planktomarina	8.4	0	0	0
	d__Bacteria; k__norank_d__Bacteria; p__Proteobacteria; c__Gammaproteobacteria; o__Arenicellales; f__Arenicellaceae; g__HTCC5015	2.6	4.4	1.4	0
	d__Bacteria; k__norank_d__Bacteria; p__Proteobacteria; c__Alphaproteobacteria; o__Caulobacterales; f__norank_o__Caulobacterales; g__norank_f__norank_o__Caulobacterales	0	5.2	3.2	0
	d__Bacteria; k__norank_d__Bacteria; p__Verrucomicrobiota; c__Verrucomicrobiae; o__Verrucomicrobiales; f__Rubritaleaceae; g__Roseibacillus	0.2	2.2	1.4	4.6
	d__Bacteria; k__norank_d__Bacteria; p__Proteobacteria; c__Gammaproteobacteria; o__Alteromonadales; f__Pseudoalteromonadaceae; g__Algicola	0	3	5.2	0
	d__Bacteria; k__norank_d__Bacteria; p__Cyanobacteria; c__Cyanobacteriia; o__Cyanobacteriales; f__Oscillatoriaceae; g__Phormidium_ETS-05	0	0	8	0
	d__Bacteria; k__norank_d__Bacteria; p__Proteobacteria; c__Alphaproteobacteria; o__Micavibrionales; f__unclassified_o__Micavibrionales; g__unclassified_o__Micavibrionales	0.6	5.8	0.4	1.2
	d__Bacteria; k__norank_d__Bacteria; p__Bacteroidota; c__Bacteroidia; o__Flavobacteriales; f__Flavobacteriaceae; g__Maritimimonas	1	0	1.2	5.8
	d__Bacteria; k__norank_d__Bacteria; p__Desulfobacterota; c__Desulfobacteria; o__Desulfobacterales; f__Desulfosarcinaceae; g__Sva0081_sediment_group	0	6.8	0.6	0.6
	d__Bacteria; k__norank_d__Bacteria; p__Proteobacteria; c__Alphaproteobacteria; o__Caulobacterales; f__Hyphomonadaceae; g__Hellea	0	1.6	0	6.2
	d__Bacteria; k__norank_d__Bacteria; p__Proteobacteria; c__Alphaproteobacteria; o__Rhodobacterales; f__Rhodobacteraceae; g__Paracoccus	0.6	1.6	0.2	5.4
	d__Bacteria; k__norank_d__Bacteria; p__Acidobacteriota; c__Acidobacteriae; o__Bryobacterales; f__Bryobacteraceae; g__Bryobacter	0	1.6	0	6.2
	d__Bacteria; k__norank_d__Bacteria; p__Proteobacteria; c__Gammaproteobacteria; o__Cellvibrionales; f__norank_o__Cellvibrionales; g__norank_f__norank_o__Cellvibrionales	4	1.6	2.2	0
	d__Bacteria; k__norank_d__Bacteria; p__Actinobacteriota; c__Actinobacteria; o__Streptomycetales; f__Streptomycetaceae; g__Streptomyces	7.8	0	0	0
	d__Bacteria; k__norank_d__Bacteria; p__Desulfobacterota; c__Desulfobulbia; o__Desulfobulbales; f__Desulfocapsaceae; g__Desulforhopalus	0	1.2	0	6.6
	d__Bacteria; k__norank_d__Bacteria; p__Bacteroidota; c__Bacteroidia; o__Chitinophagales; f__unclassified_o__Chitinophagales; g__unclassified_o__Chitinophagales	1.2	3	3.2	0.2
	d__Bacteria; k__norank_d__Bacteria; p__Proteobacteria; c__Gammaproteobacteria; o__Cellvibrionales; f__Halieaceae; g__Luminiphilus	0	0	0.4	7.2
	d__Bacteria; k__norank_d__Bacteria; p__Proteobacteria; c__Alphaproteobacteria; o__Thalassobaculales; f__Nisaeaceae; g__OM75_clade	1.2	1	5.4	0
	d__Bacteria; k__norank_d__Bacteria; p__Bacteroidota; c__Bacteroidia; o__Chitinophagales; f__Saprospiraceae; g__Rubidimonas	0	5	2.6	0
	d__Bacteria; k__norank_d__Bacteria; p__Cyanobacteria; c__Cyanobacteriia; o__Cyanobacteriales; f__Xenococcaceae; g__Chroococcidiopsis_PCC-6712	0.6	3.6	2.4	1
	d__Bacteria; k__norank_d__Bacteria; p__Bacteroidota; c__Bacteroidia; o__Flavobacteriales; f__Blattabacteriaceae; g__norank_f__Blattabacteriaceae	0	7.4	0	0
	d__Bacteria; k__norank_d__Bacteria; p__Desulfobacterota; c__Desulfobacteria; o__Desulfobacterales; f__Desulfobacteraceae; g__Desulfobotulus	0	7.4	0	0
	d__Bacteria; k__norank_d__Bacteria; p__Cyanobacteria; c__Cyanobacteriia; o__Cyanobacteriales; f__Nostocaceae; g__Mastigocoleus_BC008	1.2	3	1.6	1.6
	d__Bacteria; k__norank_d__Bacteria; p__Actinobacteriota; c__Actinobacteria; o__Propionibacteriales; f__Propionibacteriaceae; g__Cutibacterium	1.8	5.6	0	0
	d__Bacteria; k__norank_d__Bacteria; p__Proteobacteria; c__Alphaproteobacteria; o__Kiloniellales; f__Kiloniellaceae; g__Kiloniella	0.6	0	6.8	0
	d__Bacteria; k__norank_d__Bacteria; p__Latescibacterota; c__Latescibacteria; o__Latescibacterales; f__Latescibacteraceae; g__norank_f__Latescibacteraceae	1.8	3.4	1.4	0.6
	d__Bacteria; k__norank_d__Bacteria; p__Proteobacteria; c__Magnetococcia; o__Magnetococcales; f__Magnetococcaceae; g__Magnetococcus	1.4	5.8	0	0
	d__Bacteria; k__norank_d__Bacteria; p__Proteobacteria; c__Alphaproteobacteria; o__Rhodospirillales; f__Terasakiellaceae; g__Terasakiella	0	6.8	0.2	0
	d__Bacteria; k__norank_d__Bacteria; p__Verrucomicrobiota; c__Omnitrophia; o__Omnitrophales; f__Omnitrophaceae; g__Candidatus_Omnitrophus	1.4	1.4	4.2	0
	d__Bacteria; k__norank_d__Bacteria; p__Proteobacteria; c__Alphaproteobacteria; o__Caulobacterales; f__Hyphomonadaceae; g__Oceanicaulis	0.6	4	2.4	0
	d__Bacteria; k__norank_d__Bacteria; p__Bacteroidota; c__Bacteroidia; o__Sphingobacteriales; f__NS11-12_marine_group; g__norank_f__NS11-12_marine_group	2.4	4	0.4	0.2
	d__Bacteria; k__norank_d__Bacteria; p__Nitrospinota; c__Nitrospinia; o__Nitrospinales; f__Nitrospinaceae; g__LS-NOB	1.6	2.8	2.4	0
	d__Bacteria; k__norank_d__Bacteria; p__Bacteroidota; c__Bacteroidia; o__Bacteroidales; f__Rikenellaceae; g__DMER64	0	6.8	0	0
	d__Bacteria; k__norank_d__Bacteria; p__Bacteroidota; c__Bacteroidia; o__Flavobacteriales; f__Flavobacteriaceae; g__Aureitalea	0.6	1.4	0.2	4.4
	d__Bacteria; k__norank_d__Bacteria; p__Proteobacteria; c__Alphaproteobacteria; o__Rhodospirillales; f__AEGEAN-169_marine_group; g__norank_f__AEGEAN-169_marine_group	1.4	0.8	0	4.4
	d__Bacteria; k__norank_d__Bacteria; p__Proteobacteria; c__Gammaproteobacteria; o__Alteromonadales; f__Alteromonadaceae; g__Alteromonas	0	1.4	5.2	0
	d__Bacteria; k__norank_d__Bacteria; p__Firmicutes; c__Clostridia; o__Peptostreptococcales-Tissierellales; f__Sedimentibacteraceae; g__Sedimentibacter	0	6.6	0	0
	d__Bacteria; k__norank_d__Bacteria; p__Myxococcota; c__unclassified_p__Myxococcota; o__unclassified_p__Myxococcota; f__unclassified_p__Myxococcota; g__unclassified_p__Myxococcota	0	6	0.6	0
	d__Bacteria; k__norank_d__Bacteria; p__Patescibacteria; c__ABY1; o__Candidatus_Kerfeldbacteria; f__norank_o__Candidatus_Kerfeldbacteria; g__norank_f__norank_o__Candidatus_Kerfeldbacteria	2	2.2	1.4	1
	d__Bacteria; k__norank_d__Bacteria; p__Actinobacteriota; c__Actinobacteria; o__PeM15; f__norank_o__PeM15; g__norank_f__norank_o__PeM15	0	2.8	0	3.8
	d__Bacteria; k__norank_d__Bacteria; p__Firmicutes; c__Bacilli; o__unclassified_c__Bacilli; f__unclassified_c__Bacilli; g__unclassified_c__Bacilli	0	0	0	6.4
	d__Bacteria; k__norank_d__Bacteria; p__Bacteroidota; c__Bacteroidia; o__Chitinophagales; f__Saprospiraceae; g__Aureispira	0.8	3.2	2.4	0
	d__Bacteria; k__norank_d__Bacteria; p__Proteobacteria; c__Alphaproteobacteria; o__Rhodobacterales; f__Rhodobacteraceae; g__Loktanella	0	0	0	6.4
	d__Bacteria; k__norank_d__Bacteria; p__Campilobacterota; c__Campylobacteria; o__Campylobacterales; f__Arcobacteraceae; g__Malaciobacter	0	3.2	1.4	1.8
	d__Bacteria; k__norank_d__Bacteria; p__Proteobacteria; c__Gammaproteobacteria; o__Granulosicoccales; f__Granulosicoccaceae; g__Granulosicoccus	0.8	0	0.2	5.2
	d__Bacteria; k__norank_d__Bacteria; p__Actinobacteriota; c__Coriobacteriia; o__Coriobacteriales; f__Atopobiaceae; g__Olsenella	0	6.2	0	0
	d__Bacteria; k__norank_d__Bacteria; p__Proteobacteria; c__Alphaproteobacteria; o__Caulobacterales; f__Hyphomonadaceae; g__Algimonas	3.6	1.4	0	1.2
	d__Bacteria; k__norank_d__Bacteria; p__Proteobacteria; c__Alphaproteobacteria; o__Rhodobacterales; f__Rhodobacteraceae; g__Rhodobacter	0	0.2	0	6
	d__Bacteria; k__norank_d__Bacteria; p__Bacteroidota; c__Bacteroidia; o__Chitinophagales; f__Chitinophagaceae; g__Hydrotalea	0	0	0	6.2
	d__Bacteria; k__norank_d__Bacteria; p__Proteobacteria; c__Gammaproteobacteria; o__Alteromonadales; f__Moritellaceae; g__Paramoritella	0.2	3.4	2.6	0
	d__Bacteria; k__norank_d__Bacteria; p__Bacteroidota; c__Rhodothermia; o__Balneolales; f__Balneolaceae; g__norank_f__Balneolaceae	5.6	0.6	0	0
	d__Bacteria; k__norank_d__Bacteria; p__Proteobacteria; c__Alphaproteobacteria; o__Rhizobiales; f__Rhizobiaceae; g__Roseitalea	0	0	4.6	1.6
	d__Bacteria; k__norank_d__Bacteria; p__Bacteroidota; c__Bacteroidia; o__Cytophagales; f__Flammeovirgaceae; g__Flexithrix	0.4	2.4	3.4	0
	d__Bacteria; k__norank_d__Bacteria; p__Firmicutes; c__Clostridia; o__Clostridiales; f__Clostridiaceae; g__Oceanirhabdus	1	3.8	0	1.4
	d__Bacteria; k__norank_d__Bacteria; p__Bacteroidota; c__Bacteroidia; o__Sphingobacteriales; f__KD3-93; g__norank_f__KD3-93	0	0	0.6	5.6
	d__Bacteria; k__norank_d__Bacteria; p__Proteobacteria; c__Gammaproteobacteria; o__Burkholderiales; f__Nitrosomonadaceae; g__IS-44	1.6	1.2	3.2	0
	d__Bacteria; k__norank_d__Bacteria; p__Cyanobacteria; c__Cyanobacteriia; o__Cyanobacteriales; f__Geitlerinemaceae; g__Geitlerinema_PCC-7105	0	5.6	0.4	0
	d__Bacteria; k__norank_d__Bacteria; p__Proteobacteria; c__Alphaproteobacteria; o__Rhizobiales; f__Rhizobiaceae; g__Lentilitoribacter	0	0	0	6
	d__Bacteria; k__norank_d__Bacteria; p__Bacteroidota; c__Bacteroidia; o__Flavobacteriales; f__Flavobacteriaceae; g__NS3a_marine_group	6	0	0	0
	d__Bacteria; k__norank_d__Bacteria; p__Proteobacteria; c__Gammaproteobacteria; o__Alteromonadales; f__Pseudoalteromonadaceae; g__norank_f__Pseudoalteromonadaceae	0.8	2	3.2	0
	d__Bacteria; k__norank_d__Bacteria; p__Firmicutes; c__Syntrophomonadia; o__Syntrophomonadales; f__Syntrophomonadaceae; g__Syntrophomonas	0	6	0	0
	d__Bacteria; k__norank_d__Bacteria; p__Cyanobacteria; c__Cyanobacteriia; o__Cyanobacteriales; f__Paraspirulinaceae; g__Spirulina_P7	0	1.4	4	0.6
	d__Bacteria; k__norank_d__Bacteria; p__Acidobacteriota; c__AT-s3-28; o__norank_c__AT-s3-28; f__norank_o__norank_c__AT-s3-28; g__norank_f__norank_o__norank_c__AT-s3-28	0	2.8	0.8	2.4
	d__Bacteria; k__norank_d__Bacteria; p__Proteobacteria; c__Alphaproteobacteria; o__Sphingomonadales; f__Sphingomonadaceae; g__Blastomonas	0	0	0	6
	d__Bacteria; k__norank_d__Bacteria; p__Proteobacteria; c__Gammaproteobacteria; o__Pseudomonadales; f__Moraxellaceae; g__Enhydrobacter	2	2	0.2	1.8
	d__Bacteria; k__norank_d__Bacteria; p__Calditrichota; c__Calditrichia; o__Calditrichales; f__Calditrichaceae; g__norank_f__Calditrichaceae	0	5.6	0.4	0
	d__Bacteria; k__norank_d__Bacteria; p__Cyanobacteria; c__Cyanobacteriia; o__Cyanobacteriales; f__Oscillatoriaceae; g__Planktothricoides_SR001	4	0	2	0
	d__Bacteria; k__norank_d__Bacteria; p__Bacteroidota; c__Bacteroidia; o__Cytophagales; f__Flammeovirgaceae; g__norank_f__Flammeovirgaceae	0	0.2	5.8	0
	d__Bacteria; k__norank_d__Bacteria; p__Cyanobacteria; c__Cyanobacteriia; o__Cyanobacteriales; f__Desertifilaceae; g__Roseofilum_AO1-A	3.6	0	2.2	0
	d__Bacteria; k__norank_d__Bacteria; p__Proteobacteria; c__Gammaproteobacteria; o__Oceanospirillales; f__Hahellaceae; g__Hahella	0	1.6	4.2	0
	d__Bacteria; k__norank_d__Bacteria; p__Myxococcota; c__Polyangia; o__Nannocystales; f__Nannocystaceae; g__unclassified_f__Nannocystaceae	0	3.6	2.2	0
	d__Bacteria; k__norank_d__Bacteria; p__Verrucomicrobiota; c__Verrucomicrobiae; o__Pedosphaerales; f__Pedosphaeraceae; g__SCGC_AAA164-E04	0	2.6	3.2	0
	d__Bacteria; k__norank_d__Bacteria; p__Verrucomicrobiota; c__Verrucomicrobiae; o__Opitutales; f__Puniceicoccaceae; g__Cerasicoccus	1.4	2.8	1.6	0
	d__Bacteria; k__norank_d__Bacteria; p__Actinobacteriota; c__Actinobacteria; o__Micrococcales; f__Micrococcaceae; g__unclassified_f__Micrococcaceae	1.2	0	0.6	4
	d__Bacteria; k__norank_d__Bacteria; p__Proteobacteria; c__Gammaproteobacteria; o__Alteromonadales; f__Pseudoalteromonadaceae; g__Psychrosphaera	0	2.4	3.4	0
	d__Bacteria; k__norank_d__Bacteria; p__Elusimicrobiota; c__Lineage_IIb; o__norank_c__Lineage_IIb; f__norank_o__norank_c__Lineage_IIb; g__norank_f__norank_o__norank_c__Lineage_IIb	1.6	0.6	3.6	0
	d__Bacteria; k__norank_d__Bacteria; p__Proteobacteria; c__Gammaproteobacteria; o__Alteromonadales; f__Pseudoalteromonadaceae; g__unclassified_f__Pseudoalteromonadaceae	0	0.8	5	0
	d__Bacteria; k__norank_d__Bacteria; p__Spirochaetota; c__Leptospirae; o__Leptospirales; f__Leptospiraceae; g__norank_f__Leptospiraceae	2.6	1.2	1.8	0
	d__Bacteria; k__norank_d__Bacteria; p__Cyanobacteria; c__Vampirivibrionia; o__Obscuribacterales; f__Obscuribacteraceae; g__norank_f__Obscuribacteraceae	0.4	0.8	1.2	3.2
	d__Bacteria; k__norank_d__Bacteria; p__Verrucomicrobiota; c__Kiritimatiellae; o__WCHB1-41; f__norank_o__WCHB1-41; g__norank_f__norank_o__WCHB1-41	0.2	3.8	0.4	1.2
	d__Bacteria; k__norank_d__Bacteria; p__Desulfobacterota; c__Desulfobulbia; o__Desulfobulbales; f__Desulfobulbaceae; g__Desulfobulbus	0	4	0	1.6
	d__Bacteria; k__norank_d__Bacteria; p__Bacteroidota; c__Bacteroidia; o__Sphingobacteriales; f__env.OPS_17; g__norank_f__env.OPS_17	0	0	4.8	0.8
	d__Bacteria; k__norank_d__Bacteria; p__Verrucomicrobiota; c__Chlamydiae; o__Chlamydiales; f__Waddliaceae; g__Waddlia	0	0	0	5.6
	d__Bacteria; k__norank_d__Bacteria; p__Calditrichota; c__Calditrichia; o__Calditrichales; f__Calditrichaceae; g__JdFR-76	1.2	3.2	1.2	0
	d__Bacteria; k__norank_d__Bacteria; p__Campilobacterota; c__Campylobacteria; o__Campylobacterales; f__Arcobacteraceae; g__Halarcobacter	0	4.8	0.8	0
	d__Bacteria; k__norank_d__Bacteria; p__Proteobacteria; c__Alphaproteobacteria; o__Rhodobacterales; f__Rhodobacteraceae; g__Albidovulum	2.2	3.4	0	0
	d__Bacteria; k__norank_d__Bacteria; p__Firmicutes; c__Clostridia; o__Lachnospirales; f__Lachnospiraceae; g__Lachnospiraceae_UCG-007	0	0	0	5.6
	d__Bacteria; k__norank_d__Bacteria; p__Dependentiae; c__Babeliae; o__Babeliales; f__Vermiphilaceae; g__norank_f__Vermiphilaceae	1	0	0	4.6
	d__Bacteria; k__norank_d__Bacteria; p__Desulfobacterota; c__Desulfobacteria; o__Desulfobacterales; f__Desulfobacteraceae; g__Desulfospira	5.6	0	0	0
	d__Bacteria; k__norank_d__Bacteria; p__Actinobacteriota; c__Actinobacteria; o__Streptosporangiales; f__Nocardiopsaceae; g__unclassified_f__Nocardiopsaceae	5.4	0	0	0
	d__Bacteria; k__norank_d__Bacteria; p__Proteobacteria; c__Alphaproteobacteria; o__Holosporales; f__Holosporaceae; g__norank_f__Holosporaceae	0	0	0.2	5.2
	d__Bacteria; k__norank_d__Bacteria; p__Proteobacteria; c__Gammaproteobacteria; o__Arenicellales; f__Arenicellaceae; g__Perspicuibacter	0	2	1.8	1.6
	d__Bacteria; k__norank_d__Bacteria; p__Firmicutes; c__Clostridia; o__Lachnospirales; f__unclassified_o__Lachnospirales; g__unclassified_o__Lachnospirales	0	1	0.4	4
	d__Bacteria; k__norank_d__Bacteria; p__Bacteroidota; c__Bacteroidia; o__Flavobacteriales; f__Flavobacteriaceae; g__Costertonia	0	5.4	0	0
	d__Bacteria; k__norank_d__Bacteria; p__Proteobacteria; c__Gammaproteobacteria; o__F9P41300-M23; f__norank_o__F9P41300-M23; g__norank_f__norank_o__F9P41300-M23	0.4	2.2	2.2	0.6
	d__Bacteria; k__norank_d__Bacteria; p__Proteobacteria; c__Alphaproteobacteria; o__Caulobacterales; f__Parvularculaceae; g__Hyphococcus	0	1.2	4.2	0
	d__Bacteria; k__norank_d__Bacteria; p__Firmicutes; c__Clostridia; o__Lachnospirales; f__Lachnospiraceae; g__Vallitalea	0	0	1.6	3.8
	d__Bacteria; k__norank_d__Bacteria; p__Proteobacteria; c__Gammaproteobacteria; o__Burkholderiales; f__Comamonadaceae; g__Delftia	5.4	0	0	0
	d__Bacteria; k__norank_d__Bacteria; p__Actinobacteriota; c__Actinobacteria; o__Frankiales; f__Sporichthyaceae; g__hgcI_clade	3	0	2.2	0.2
	d__Bacteria; k__norank_d__Bacteria; p__Proteobacteria; c__Alphaproteobacteria; o__Caulobacterales; f__Parvularculaceae; g__Amphiplicatus	4.6	0	0	0.8
	d__Bacteria; k__norank_d__Bacteria; p__Firmicutes; c__Clostridia; o__norank_c__Clostridia; f__Hungateiclostridiaceae; g__Fastidiosipila	0	5.2	0	0
	d__Bacteria; k__norank_d__Bacteria; p__Firmicutes; c__Clostridia; o__Lachnospirales; f__Lachnospiraceae; g__norank_f__Lachnospiraceae	0	2.6	0	2.6
	d__Bacteria; k__norank_d__Bacteria; p__Myxococcota; c__Polyangia; o__Nannocystales; f__Nannocystaceae; g__Pseudenhygromyxa	0.4	4.8	0	0
	d__Bacteria; k__norank_d__Bacteria; p__Planctomycetota; c__Planctomycetes; o__Gemmatales; f__Gemmataceae; g__norank_f__Gemmataceae	0	1.8	1.4	2
	d__Bacteria; k__norank_d__Bacteria; p__Deinococcota; c__Deinococci; o__Deinococcales; f__Deinococcaceae; g__Deinococcus	2.4	0.6	0	2.2
	d__Bacteria; k__norank_d__Bacteria; p__Sva0485; c__norank_p__Sva0485; o__norank_c__norank_p__Sva0485; f__norank_o__norank_c__norank_p__Sva0485; g__norank_f__norank_o__norank_c__norank_p__Sva0485	0	4.8	0.4	0
	d__Bacteria; k__norank_d__Bacteria; p__Cyanobacteria; c__Cyanobacteriia; o__Phormidesmiales; f__Phormidesmiaceae; g__Phormidesmis_ANT.LACV5.1	0	3	0	2.2
	d__Bacteria; k__norank_d__Bacteria; p__Bacteroidota; c__Bacteroidia; o__Bacteroidales; f__Prevotellaceae; g__Prevotella	0	0	0	5.2
	d__Bacteria; k__norank_d__Bacteria; p__Dependentiae; c__Babeliae; o__Babeliales; f__unclassified_o__Babeliales; g__unclassified_o__Babeliales	0	0.6	0.6	4
	d__Bacteria; k__norank_d__Bacteria; p__Verrucomicrobiota; c__Kiritimatiellae; o__Kiritimatiellales; f__Kiritimatiellaceae; g__R76-B128	0.6	4	0.6	0
	d__Bacteria; k__norank_d__Bacteria; p__Firmicutes; c__Clostridia; o__Peptostreptococcales-Tissierellales; f__norank_o__Peptostreptococcales-Tissierellales; g__norank_f__norank_o__Peptostreptococcales-Tissierellales	0	3.4	0	1.8
	d__Bacteria; k__norank_d__Bacteria; p__Proteobacteria; c__Gammaproteobacteria; o__Burkholderiales; f__Comamonadaceae; g__RS62_marine_group	5	0	0	0
	d__Bacteria; k__norank_d__Bacteria; p__Patescibacteria; c__WWE3; o__norank_c__WWE3; f__norank_o__norank_c__WWE3; g__norank_f__norank_o__norank_c__WWE3	0.4	0.4	0	4.2
	d__Bacteria; k__norank_d__Bacteria; p__Proteobacteria; c__Alphaproteobacteria; o__Rhodobacterales; f__Rhodobacteraceae; g__Pseudorhodobacter	4.6	0	0.4	0
	d__Bacteria; k__norank_d__Bacteria; p__Proteobacteria; c__Gammaproteobacteria; o__Ectothiorhodospirales; f__Ectothiorhodospiraceae; g__Thiogranum	0	4.8	0.2	0
	d__Bacteria; k__norank_d__Bacteria; p__Proteobacteria; c__Alphaproteobacteria; o__Sphingomonadales; f__Sphingomonadaceae; g__Porphyrobacter	4.6	0	0	0.4
	d__Bacteria; k__norank_d__Bacteria; p__Firmicutes; c__Limnochordia; o__MBA03; f__norank_o__MBA03; g__norank_f__norank_o__MBA03	0	5	0	0
	d__Bacteria; k__norank_d__Bacteria; p__Proteobacteria; c__Gammaproteobacteria; o__Burkholderiales; f__Comamonadaceae; g__Limnohabitans	5	0	0	0
	d__Bacteria; k__norank_d__Bacteria; p__Firmicutes; c__Clostridia; o__Christensenellales; f__Christensenellaceae; g__Christensenellaceae_R-7_group	0	4.2	0.6	0.2
	d__Bacteria; k__norank_d__Bacteria; p__Verrucomicrobiota; c__Chlamydiae; o__Chlamydiales; f__Criblamydiaceae; g__norank_f__Criblamydiaceae	0	0	3.2	1.6
	d__Bacteria; k__norank_d__Bacteria; p__Actinobacteriota; c__Actinobacteria; o__Propionibacteriales; f__Nocardioidaceae; g__Nocardioides	1.8	0	1.4	1.6
	d__Bacteria; k__norank_d__Bacteria; p__Bacteroidota; c__Bacteroidia; o__Flavobacteriales; f__Flavobacteriaceae; g__Gilvibacter	0.6	0	2.6	1.6
	d__Bacteria; k__norank_d__Bacteria; p__Proteobacteria; c__Gammaproteobacteria; o__Enterobacterales; f__Enterobacteriaceae; g__Klebsiella	0	4	0.8	0
	d__Bacteria; k__norank_d__Bacteria; p__Proteobacteria; c__Alphaproteobacteria; o__Rhizobiales; f__Rhizobiales_Incertae_Sedis; g__Nordella	0	0	0	4.8
	d__Bacteria; k__norank_d__Bacteria; p__Proteobacteria; c__Gammaproteobacteria; o__Francisellales; f__Francisellaceae; g__norank_f__Francisellaceae	0	1	3.8	0
	d__Bacteria; k__norank_d__Bacteria; p__Proteobacteria; c__Gammaproteobacteria; o__Chromatiales; f__Sedimenticolaceae; g__Sedimenticola	2.4	2.4	0	0
	d__Bacteria; k__norank_d__Bacteria; p__Chloroflexi; c__Chloroflexia; o__Thermomicrobiales; f__JG30-KF-CM45; g__norank_f__JG30-KF-CM45	0.6	0.6	0	3.6
	d__Bacteria; k__norank_d__Bacteria; p__Proteobacteria; c__Alphaproteobacteria; o__Rhizobiales; f__Stappiaceae; g__Breoghania	0	2	0	2.8
	d__Bacteria; k__norank_d__Bacteria; p__Cyanobacteria; c__Cyanobacteriia; o__Cyanobacteriales; f__Cyanobacteriaceae; g__Cyanobacterium_CLg1	0	1.4	3.4	0
	d__Bacteria; k__norank_d__Bacteria; p__Desulfobacterota; c__Desulfobulbia; o__Desulfobulbales; f__Desulfobulbaceae; g__unclassified_f__Desulfobulbaceae	0	4.8	0	0
	d__Bacteria; k__norank_d__Bacteria; p__Bacteroidota; c__Bacteroidia; o__Bacteroidales; f__Prolixibacteraceae; g__Draconibacterium	0	4.2	0	0.6
	d__Bacteria; k__norank_d__Bacteria; p__Desulfobacterota; c__Desulfuromonadia; o__Sva1033; f__norank_o__Sva1033; g__norank_f__norank_o__Sva1033	0	4	0.8	0
	d__Bacteria; k__norank_d__Bacteria; p__Spirochaetota; c__Spirochaetia; o__Spirochaetales; f__Spirochaetaceae; g__norank_f__Spirochaetaceae	3	0.4	1.2	0
	d__Bacteria; k__norank_d__Bacteria; p__Synergistota; c__Synergistia; o__Synergistales; f__Synergistaceae; g__Aminobacterium	0	4.6	0	0
	d__Bacteria; k__norank_d__Bacteria; p__Firmicutes; c__Bacilli; o__Exiguobacterales; f__Exiguobacteraceae; g__Exiguobacterium	1.8	0	0.6	2.2
	d__Bacteria; k__norank_d__Bacteria; p__Desulfobacterota; c__Desulfobacteria; o__Desulfobacterales; f__Desulfosarcinaceae; g__norank_f__Desulfosarcinaceae	0	3.4	1.2	0
	d__Bacteria; k__norank_d__Bacteria; p__Campilobacterota; c__Campylobacteria; o__Campylobacterales; f__unclassified_o__Campylobacterales; g__unclassified_o__Campylobacterales	0	0	4.6	0
	d__Bacteria; k__norank_d__Bacteria; p__Firmicutes; c__Negativicutes; o__Veillonellales-Selenomonadales; f__Veillonellaceae; g__Megasphaera	0	4.4	0	0
	d__Bacteria; k__norank_d__Bacteria; p__Proteobacteria; c__Gammaproteobacteria; o__Oceanospirillales; f__P13-46; g__norank_f__P13-46	0	0.8	3.6	0
	d__Bacteria; k__norank_d__Bacteria; p__Proteobacteria; c__Alphaproteobacteria; o__Azospirillales; f__Azospirillaceae; g__unclassified_f__Azospirillaceae	0	0	4.4	0
	d__Bacteria; k__norank_d__Bacteria; p__Bacteroidota; c__Bacteroidia; o__Flavobacteriales; f__Crocinitomicaceae; g__norank_f__Crocinitomicaceae	0.8	2.2	0	1.4
	d__Bacteria; k__norank_d__Bacteria; p__Desulfobacterota; c__Desulfobacteria; o__Desulfobacterales; f__Desulfosarcinaceae; g__unclassified_f__Desulfosarcinaceae	0	1	0	3.4
	d__Bacteria; k__norank_d__Bacteria; p__Proteobacteria; c__Alphaproteobacteria; o__Rickettsiales; f__Rickettsiaceae; g__Candidatus_Megaira	0.4	0	3.6	0.4
	d__Bacteria; k__norank_d__Bacteria; p__Proteobacteria; c__Alphaproteobacteria; o__Dongiales; f__Dongiaceae; g__Dongia	0	0	0	4.4
	d__Bacteria; k__norank_d__Bacteria; p__Schekmanbacteria; c__norank_p__Schekmanbacteria; o__norank_c__norank_p__Schekmanbacteria; f__norank_o__norank_c__norank_p__Schekmanbacteria; g__norank_f__norank_o__norank_c__norank_p__Schekmanbacteria	3.4	0	0	1
	d__Bacteria; k__norank_d__Bacteria; p__Fusobacteriota; c__Fusobacteriia; o__Fusobacteriales; f__Leptotrichiaceae; g__unclassified_f__Leptotrichiaceae	0	0	0	4.4
	d__Bacteria; k__norank_d__Bacteria; p__Firmicutes; c__Bacilli; o__Staphylococcales; f__Staphylococcaceae; g__Salinicoccus	0	0	0	4.2
	d__Bacteria; k__norank_d__Bacteria; p__Bacteroidota; c__Bacteroidia; o__Flavobacteriales; f__Schleiferiaceae; g__Schleiferia	0	1	1.6	1.6
	d__Bacteria; k__norank_d__Bacteria; p__Firmicutes; c__Bacilli; o__Staphylococcales; f__Staphylococcaceae; g__Staphylococcus	0	0.4	0.2	3.6
	d__Bacteria; k__norank_d__Bacteria; p__Proteobacteria; c__Alphaproteobacteria; o__Parvibaculales; f__OCS116_clade; g__norank_f__OCS116_clade	0	0	0	4.2
	d__Bacteria; k__norank_d__Bacteria; p__Proteobacteria; c__Alphaproteobacteria; o__Rhizobiales; f__Beijerinckiaceae; g__Methylocella	0	0	0	4
	d__Bacteria; k__norank_d__Bacteria; p__Desulfobacterota; c__unclassified_p__Desulfobacterota; o__unclassified_p__Desulfobacterota; f__unclassified_p__Desulfobacterota; g__unclassified_p__Desulfobacterota	0	2.6	1.4	0
	d__Bacteria; k__norank_d__Bacteria; p__Gemmatimonadota; c__Longimicrobia; o__Longimicrobiales; f__Longimicrobiaceae; g__norank_f__Longimicrobiaceae	0	4	0	0
	d__Bacteria; k__norank_d__Bacteria; p__Bacteroidota; c__Bacteroidia; o__Bacteroidales; f__Muribaculaceae; g__norank_f__Muribaculaceae	0.4	0	0	3.6
	d__Bacteria; k__norank_d__Bacteria; p__Proteobacteria; c__Alphaproteobacteria; o__Alphaproteobacteria_Incertae_Sedis; f__unclassified_o__Alphaproteobacteria_Incertae_Sedis; g__norank_f__unclassified_o__Alphaproteobacteria_Incertae_Sedis	0	1.6	1.8	0.6
	d__Bacteria; k__norank_d__Bacteria; p__Proteobacteria; c__Gammaproteobacteria; o__Burkholderiales; f__Comamonadaceae; g__Pseudorhodoferax	0	0	4	0
	d__Bacteria; k__norank_d__Bacteria; p__Actinobacteriota; c__Actinobacteria; o__Micrococcales; f__Microbacteriaceae; g__Candidatus_Aquiluna	2.4	0	0	1.6
	d__Bacteria; k__norank_d__Bacteria; p__Verrucomicrobiota; c__Verrucomicrobiae; o__Opitutales; f__Puniceicoccaceae; g__unclassified_f__Puniceicoccaceae	0	0.6	3.4	0
	d__Bacteria; k__norank_d__Bacteria; p__Actinobacteriota; c__Acidimicrobiia; o__Microtrichales; f__Microtrichaceae; g__IMCC26207	0	0	0	4
	d__Bacteria; k__norank_d__Bacteria; p__Verrucomicrobiota; c__Chlamydiae; o__Chlamydiales; f__Parachlamydiaceae; g__Neochlamydia	0	0.4	0.6	3
	d__Bacteria; k__norank_d__Bacteria; p__Bacteroidota; c__Bacteroidia; o__Flavobacteriales; f__Weeksellaceae; g__unclassified_f__Weeksellaceae	0.8	0	0	3.2
	d__Bacteria; k__norank_d__Bacteria; p__Actinobacteriota; c__Actinobacteria; o__Micrococcales; f__Micrococcaceae; g__Micrococcus	0	3	0	1
	d__Bacteria; k__norank_d__Bacteria; p__Proteobacteria; c__Gammaproteobacteria; o__Burkholderiales; f__unclassified_o__Burkholderiales; g__unclassified_o__Burkholderiales	2.8	0.2	0.8	0.2
	d__Bacteria; k__norank_d__Bacteria; p__Actinobacteriota; c__Actinobacteria; o__Micromonosporales; f__Micromonosporaceae; g__unclassified_f__Micromonosporaceae	1.8	1.2	0	1
	d__Bacteria; k__norank_d__Bacteria; p__Patescibacteria; c__Gracilibacteria; o__JGI_0000069-P22; f__norank_o__JGI_0000069-P22; g__norank_f__norank_o__JGI_0000069-P22	0	2.6	1.4	0
	d__Bacteria; k__norank_d__Bacteria; p__Actinobacteriota; c__Acidimicrobiia; o__unclassified_c__Acidimicrobiia; f__unclassified_c__Acidimicrobiia; g__unclassified_c__Acidimicrobiia	0	0.6	0	3.2
	d__Bacteria; k__norank_d__Bacteria; p__Bacteroidota; c__Bacteroidia; o__Flavobacteriales; f__Flavobacteriaceae; g__NS2b_marine_group	2.4	0.2	0.6	0.6
	d__Bacteria; k__norank_d__Bacteria; p__Proteobacteria; c__Gammaproteobacteria; o__Alteromonadales; f__unclassified_o__Alteromonadales; g__unclassified_o__Alteromonadales	0	1.4	2.4	0
	d__Bacteria; k__norank_d__Bacteria; p__FCPU426; c__norank_p__FCPU426; o__norank_c__norank_p__FCPU426; f__norank_o__norank_c__norank_p__FCPU426; g__norank_f__norank_o__norank_c__norank_p__FCPU426	1.2	2	0.6	0
	d__Bacteria; k__norank_d__Bacteria; p__Proteobacteria; c__Alphaproteobacteria; o__Rhodobacterales; f__Rhodobacteraceae; g__Halovulum	0	2	0	1.8
	d__Bacteria; k__norank_d__Bacteria; p__Firmicutes; c__Bacilli; o__Acholeplasmatales; f__Acholeplasmataceae; g__Acholeplasma	0	2	0	1.8
	d__Bacteria; k__norank_d__Bacteria; p__Verrucomicrobiota; c__Verrucomicrobiae; o__unclassified_c__Verrucomicrobiae; f__unclassified_c__Verrucomicrobiae; g__unclassified_c__Verrucomicrobiae	0	0	3.8	0
	d__Bacteria; k__norank_d__Bacteria; p__Firmicutes; c__Clostridia; o__Clostridiales; f__Clostridiaceae; g__unclassified_f__Clostridiaceae	0	0	0	3.6
	d__Bacteria; k__norank_d__Bacteria; p__Firmicutes; c__Clostridia; o__unclassified_c__Clostridia; f__unclassified_c__Clostridia; g__unclassified_c__Clostridia	0	3.2	0	0.4
	d__Bacteria; k__norank_d__Bacteria; p__Actinobacteriota; c__Acidimicrobiia; o__Actinomarinales; f__Actinomarinaceae; g__Candidatus_Actinomarina	0	0	1	2.6
	d__Bacteria; k__norank_d__Bacteria; p__Proteobacteria; c__Gammaproteobacteria; o__Thiomicrospirales; f__Thioglobaceae; g__unclassified_f__Thioglobaceae	3.2	0	0.4	0
	d__Bacteria; k__norank_d__Bacteria; p__Bacteroidota; c__Bacteroidia; o__Bacteroidales; f__Prolixibacteraceae; g__Sunxiuqinia	3.6	0	0	0
	d__Bacteria; k__norank_d__Bacteria; p__Proteobacteria; c__Gammaproteobacteria; o__Gammaproteobacteria_Incertae_Sedis; f__unclassified_o__Gammaproteobacteria_Incertae_Sedis; g__Candidatus_Berkiella	0.2	0.8	0.2	2.4
	d__Bacteria; k__norank_d__Bacteria; p__Proteobacteria; c__Gammaproteobacteria; o__Cellvibrionales; f__Spongiibacteraceae; g__Dasania	1	0.4	2.2	0
	d__Bacteria; k__norank_d__Bacteria; p__Firmicutes; c__Clostridia; o__Peptostreptococcales-Tissierellales; f__Peptostreptococcaceae; g__Paeniclostridium	0	3.6	0	0
	d__Bacteria; k__norank_d__Bacteria; p__Proteobacteria; c__Alphaproteobacteria; o__Reyranellales; f__Reyranellaceae; g__Reyranella	0	0	0	3.6
	d__Bacteria; k__norank_d__Bacteria; p__Proteobacteria; c__Gammaproteobacteria; o__Oceanospirillales; f__Kangiellaceae; g__Kangiella	0	1.6	0.6	1.2
	d__Bacteria; k__norank_d__Bacteria; p__Proteobacteria; c__Gammaproteobacteria; o__Xanthomonadales; f__Xanthomonadaceae; g__Arenimonas	3.2	0	0	0.2
	d__Bacteria; k__norank_d__Bacteria; p__Verrucomicrobiota; c__Verrucomicrobiae; o__Verrucomicrobiales; f__unclassified_o__Verrucomicrobiales; g__unclassified_o__Verrucomicrobiales	0	0	0.4	3
	d__Bacteria; k__norank_d__Bacteria; p__Planctomycetota; c__028H05-P-BN-P5; o__norank_c__028H05-P-BN-P5; f__norank_o__norank_c__028H05-P-BN-P5; g__norank_f__norank_o__norank_c__028H05-P-BN-P5	0	0	3.4	0
	d__Bacteria; k__norank_d__Bacteria; p__Firmicutes; c__Bacilli; o__Acholeplasmatales; f__Acholeplasmataceae; g__Candidatus_Phytoplasma	3.4	0	0	0
	d__Bacteria; k__norank_d__Bacteria; p__Desulfobacterota; c__Desulfarculia; o__Desulfarculales; f__Desulfarculaceae; g__Desulfocarbo	0	2.8	0.4	0.2
	d__Bacteria; k__norank_d__Bacteria; p__Acidobacteriota; c__Blastocatellia; o__Blastocatellales; f__Blastocatellaceae; g__unclassified_f__Blastocatellaceae	1	0	2.4	0
	d__Bacteria; k__norank_d__Bacteria; p__Actinobacteriota; c__Actinobacteria; o__Glycomycetales; f__Glycomycetaceae; g__Glycomyces	3.4	0	0	0
	d__Bacteria; k__norank_d__Bacteria; p__Proteobacteria; c__Gammaproteobacteria; o__Ectothiorhodospirales; f__Thioalkalispiraceae; g__Thiohalophilus	3.4	0	0	0
	d__Bacteria; k__norank_d__Bacteria; p__Myxococcota; c__Polyangia; o__UASB-TL25; f__norank_o__UASB-TL25; g__norank_f__norank_o__UASB-TL25	0	2	1.2	0
	d__Bacteria; k__norank_d__Bacteria; p__Proteobacteria; c__Alphaproteobacteria; o__Rhodobacterales; f__Rhodobacteraceae; g__Amylibacter	0	0	0	3.2
	d__Bacteria; k__norank_d__Bacteria; p__Proteobacteria; c__Gammaproteobacteria; o__Burkholderiales; f__Comamonadaceae; g__Hydrogenophaga	2.2	0	0	1
	d__Bacteria; k__norank_d__Bacteria; p__Actinobacteriota; c__Actinobacteria; o__Micrococcales; f__Promicromonosporaceae; g__unclassified_f__Promicromonosporaceae	2.6	0	0	0.6
	d__Bacteria; k__norank_d__Bacteria; p__Desulfobacterota; c__Desulfuromonadia; o__C8S-102; f__norank_o__C8S-102; g__norank_f__norank_o__C8S-102	0	3.2	0	0
	d__Bacteria; k__norank_d__Bacteria; p__Bacteroidota; c__Bacteroidia; o__Bacteroidales; f__unclassified_o__Bacteroidales; g__unclassified_o__Bacteroidales	0.4	1	1.8	0
	d__Bacteria; k__norank_d__Bacteria; p__Patescibacteria; c__ABY1; o__unclassified_c__ABY1; f__unclassified_c__ABY1; g__unclassified_c__ABY1	0	0	2.2	1
	d__Bacteria; k__norank_d__Bacteria; p__Firmicutes; c__Bacilli; o__Izemoplasmatales; f__norank_o__Izemoplasmatales; g__norank_f__norank_o__Izemoplasmatales	1.6	1.4	0	0.2
	d__Bacteria; k__norank_d__Bacteria; p__Proteobacteria; c__Alphaproteobacteria; o__Ferrovibrionales; f__Ferrovibrionaceae; g__Ferrovibrio	0	0	0	3.2
	d__Bacteria; k__norank_d__Bacteria; p__Bacteroidota; c__Bacteroidia; o__Bacteroidales; f__ML635J-40_aquatic_group; g__norank_f__ML635J-40_aquatic_group	0	3.2	0	0
	d__Bacteria; k__norank_d__Bacteria; p__Synergistota; c__Synergistia; o__Synergistales; f__Synergistaceae; g__EBM-39	0	3.2	0	0
	d__Bacteria; k__norank_d__Bacteria; p__Patescibacteria; c__Gracilibacteria; o__Candidatus_Peribacteria; f__norank_o__Candidatus_Peribacteria; g__norank_f__norank_o__Candidatus_Peribacteria	2	1.2	0	0
	d__Bacteria; k__norank_d__Bacteria; p__Spirochaetota; c__Leptospirae; o__Leptospirales; f__Leptospiraceae; g__Turneriella	0.8	0	2	0.4
	d__Bacteria; k__norank_d__Bacteria; p__Cyanobacteria; c__Cyanobacteriia; o__Cyanobacteriales; f__Nostocaceae; g__unclassified_f__Nostocaceae	0	3	0	0
	d__Bacteria; k__norank_d__Bacteria; p__Firmicutes; c__Clostridia; o__Lachnospirales; f__Lachnospiraceae; g__Blautia	0.8	0.8	1.4	0
	d__Bacteria; k__norank_d__Bacteria; p__Actinobacteriota; c__Actinobacteria; o__0319-7L14; f__norank_o__0319-7L14; g__norank_f__norank_o__0319-7L14	0	3	0	0
	d__Bacteria; k__norank_d__Bacteria; p__Bacteroidota; c__Bacteroidia; o__Bacteroidales; f__Prolixibacteraceae; g__norank_f__Prolixibacteraceae	0	3	0	0
	d__Bacteria; k__norank_d__Bacteria; p__Cyanobacteria; c__Cyanobacteriia; o__Cyanobacteriales; f__Xenococcaceae; g__unclassified_f__Xenococcaceae	0	1.6	1	0.4
	d__Bacteria; k__norank_d__Bacteria; p__Proteobacteria; c__Gammaproteobacteria; o__Oceanospirillales; f__Nitrincolaceae; g__Motiliproteus	2.4	0	0	0.6
	d__Bacteria; k__norank_d__Bacteria; p__Bacteroidota; c__Bacteroidia; o__Sphingobacteriales; f__unclassified_o__Sphingobacteriales; g__unclassified_o__Sphingobacteriales	0	1.4	0	1.6
	d__Bacteria; k__norank_d__Bacteria; p__Acidobacteriota; c__Thermoanaerobaculia; o__Thermoanaerobaculales; f__Thermoanaerobaculaceae; g__Subgroup_23	0	1.8	0	1.2
	d__Bacteria; k__norank_d__Bacteria; p__Bacteroidota; c__Bacteroidia; o__Bacteroidetes_VC2.1_Bac22; f__norank_o__Bacteroidetes_VC2.1_Bac22; g__norank_f__norank_o__Bacteroidetes_VC2.1_Bac22	1.6	1.2	0	0.2
	d__Bacteria; k__norank_d__Bacteria; p__Campilobacterota; c__Campylobacteria; o__Campylobacterales; f__Arcobacteraceae; g__unclassified_f__Arcobacteraceae	0	1.6	1.4	0
	d__Bacteria; k__norank_d__Bacteria; p__Planctomycetota; c__Planctomycetes; o__norank_c__Planctomycetes; f__norank_o__norank_c__Planctomycetes; g__norank_f__norank_o__norank_c__Planctomycetes	0.6	0	2.4	0
	d__Bacteria; k__norank_d__Bacteria; p__Actinobacteriota; c__Actinobacteria; o__Micrococcales; f__Promicromonosporaceae; g__Cellulosimicrobium	0	0	3	0
	d__Bacteria; k__norank_d__Bacteria; p__Bacteroidota; c__Bacteroidia; o__Cytophagales; f__Microscillaceae; g__norank_f__Microscillaceae	0	0	0	3
	d__Bacteria; k__norank_d__Bacteria; p__Firmicutes; c__Clostridia; o__Peptostreptococcales-Tissierellales; f__norank_o__Peptostreptococcales-Tissierellales; g__W5053	0	3	0	0
	d__Bacteria; k__norank_d__Bacteria; p__Bacteroidota; c__Bacteroidia; o__Chitinophagales; f__Chitinophagaceae; g__Terrimonas	0.4	0	0	2.6
	d__Bacteria; k__norank_d__Bacteria; p__Proteobacteria; c__Gammaproteobacteria; o__Legionellales; f__Legionellaceae; g__unclassified_f__Legionellaceae	0	0	1.8	1.2
	d__Bacteria; k__norank_d__Bacteria; p__Firmicutes; c__Negativicutes; o__Veillonellales-Selenomonadales; f__Selenomonadaceae; g__Megamonas	0	3	0	0
	d__Bacteria; k__norank_d__Bacteria; p__Actinobacteriota; c__Actinobacteria; o__Micrococcales; f__Microbacteriaceae; g__Leucobacter	0	0	3	0
	d__Bacteria; k__norank_d__Bacteria; p__Dependentiae; c__Babeliae; o__Babeliales; f__Babeliaceae; g__norank_f__Babeliaceae	0	1.2	0	1.8
	d__Bacteria; k__norank_d__Bacteria; p__Proteobacteria; c__Alphaproteobacteria; o__Rhizobiales; f__Stappiaceae; g__norank_f__Stappiaceae	0.4	0	0.2	2.4
	d__Bacteria; k__norank_d__Bacteria; p__Proteobacteria; c__Gammaproteobacteria; o__Oceanospirillales; f__Nitrincolaceae; g__Neptuniibacter	1.4	1	0.6	0
	d__Bacteria; k__norank_d__Bacteria; p__Patescibacteria; c__Parcubacteria; o__norank_c__Parcubacteria; f__norank_o__norank_c__Parcubacteria; g__norank_f__norank_o__norank_c__Parcubacteria	2.4	0.2	0	0.2
	d__Bacteria; k__norank_d__Bacteria; p__Chloroflexi; c__Anaerolineae; o__SBR1031; f__unclassified_o__SBR1031; g__unclassified_o__SBR1031	2.6	0	0.2	0
	d__Bacteria; k__norank_d__Bacteria; p__Patescibacteria; c__Parcubacteria; o__Candidatus_Campbellbacteria; f__norank_o__Candidatus_Campbellbacteria; g__norank_f__norank_o__Candidatus_Campbellbacteria	2	0	0.6	0.2
	d__Bacteria; k__norank_d__Bacteria; p__Cyanobacteria; c__Cyanobacteriia; o__Cyanobacteriales; f__Microcystaceae; g__norank_f__Microcystaceae	0	2.4	0.4	0
	d__Bacteria; k__norank_d__Bacteria; p__Verrucomicrobiota; c__Verrucomicrobiae; o__Opitutales; f__Puniceicoccaceae; g__Verruc-01	0	2.4	0.4	0
	d__Bacteria; k__norank_d__Bacteria; p__Proteobacteria; c__Alphaproteobacteria; o__Rhodobacterales; f__Rhodobacteraceae; g__HIMB11	2	0.4	0	0.4
	d__Bacteria; k__norank_d__Bacteria; p__Proteobacteria; c__Gammaproteobacteria; o__Cellvibrionales; f__Cellvibrionaceae; g__Marinagarivorans	0	2.8	0	0
	d__Bacteria; k__norank_d__Bacteria; p__Bacteroidota; c__Bacteroidia; o__Flavobacteriales; f__Flavobacteriaceae; g__Dokdonia	0.8	0.8	1.2	0
	d__Bacteria; k__norank_d__Bacteria; p__Proteobacteria; c__Gammaproteobacteria; o__Cellvibrionales; f__Cellvibrionaceae; g__Agaribacterium	0	0.4	2.4	0
	d__Bacteria; k__norank_d__Bacteria; p__Proteobacteria; c__Gammaproteobacteria; o__Burkholderiales; f__Alcaligenaceae; g__norank_f__Alcaligenaceae	0	0	2.8	0
	d__Bacteria; k__norank_d__Bacteria; p__Proteobacteria; c__Alphaproteobacteria; o__Kiloniellales; f__unclassified_o__Kiloniellales; g__unclassified_o__Kiloniellales	1	0	1.8	0
	d__Bacteria; k__norank_d__Bacteria; p__Proteobacteria; c__Alphaproteobacteria; o__Rhizobiales; f__Devosiaceae; g__Pelagibacterium	2.8	0	0	0
	d__Bacteria; k__norank_d__Bacteria; p__Actinobacteriota; c__Acidimicrobiia; o__IMCC26256; f__norank_o__IMCC26256; g__norank_f__norank_o__IMCC26256	0	2.8	0	0
	d__Bacteria; k__norank_d__Bacteria; p__Firmicutes; c__Bacilli; o__Lactobacillales; f__Streptococcaceae; g__Lactococcus	0	2.8	0	0
	d__Bacteria; k__norank_d__Bacteria; p__Planctomycetota; c__Planctomycetes; o__Pirellulales; f__Pirellulaceae; g__Pir4_lineage	0	1.4	1.2	0.2
	d__Bacteria; k__norank_d__Bacteria; p__Proteobacteria; c__Gammaproteobacteria; o__Alteromonadales; f__Colwelliaceae; g__norank_f__Colwelliaceae	0	0	2.8	0
	d__Bacteria; k__norank_d__Bacteria; p__Proteobacteria; c__Gammaproteobacteria; o__Burkholderiales; f__Nitrosomonadaceae; g__Nitrosomonas	1	0	0.8	1
	d__Bacteria; k__norank_d__Bacteria; p__Bdellovibrionota; c__Oligoflexia; o__Oligoflexales; f__norank_o__Oligoflexales; g__Pseudobacteriovorax	0	0.2	2.2	0.2
	d__Bacteria; k__norank_d__Bacteria; p__Verrucomicrobiota; c__Omnitrophia; o__Omnitrophales; f__norank_o__Omnitrophales; g__norank_f__norank_o__Omnitrophales	0	0.8	1.6	0.2
	d__Bacteria; k__norank_d__Bacteria; p__Proteobacteria; c__Alphaproteobacteria; o__Rhodospirillales; f__Rhodospirillaceae; g__Candidatus_Riegeria	2	0	0	0.6
	d__Bacteria; k__norank_d__Bacteria; p__Cyanobacteria; c__Cyanobacteriia; o__Cyanobacteriales; f__Geitlerinemaceae; g__unclassified_f__Geitlerinemaceae	0	2.6	0	0
	d__Bacteria; k__norank_d__Bacteria; p__Firmicutes; c__Bacilli; o__Lactobacillales; f__Lactobacillaceae; g__Pediococcus	0	0.6	0	2
	d__Bacteria; k__norank_d__Bacteria; p__Proteobacteria; c__Alphaproteobacteria; o__Rickettsiales; f__S25-593; g__norank_f__S25-593	0.6	0	0.4	1.6
	d__Bacteria; k__norank_d__Bacteria; p__Proteobacteria; c__Gammaproteobacteria; o__Methylococcales; f__Cycloclasticaceae; g__Cycloclasticus	2.6	0	0	0
	d__Bacteria; k__norank_d__Bacteria; p__Proteobacteria; c__Alphaproteobacteria; o__Thalassobaculales; f__Oceanibaculaceae; g__Oceanibaculum	0.8	0.4	1.4	0
	d__Bacteria; k__norank_d__Bacteria; p__Proteobacteria; c__Alphaproteobacteria; o__Elsterales; f__Elsteraceae; g__norank_f__Elsteraceae	0	0	0	2.6
	d__Bacteria; k__norank_d__Bacteria; p__Cyanobacteria; c__Cyanobacteriia; o__Cyanobacteriales; f__Microcystaceae; g__Synechocystis_CCALA_700	0	0	0	2.6
	d__Bacteria; k__norank_d__Bacteria; p__Proteobacteria; c__Gammaproteobacteria; o__Oceanospirillales; f__Alcanivoracaceae1; g__Alcanivorax	0	2	0.2	0.4
	d__Bacteria; k__norank_d__Bacteria; p__Bacteroidota; c__Bacteroidia; o__Flavobacteriales; f__Flavobacteriaceae; g__Aurantivirga	2.6	0	0	0
	d__Bacteria; k__norank_d__Bacteria; p__Proteobacteria; c__Alphaproteobacteria; o__Rhodobacterales; f__Rhodobacteraceae; g__Lentibacter	2.6	0	0	0
	d__Bacteria; k__norank_d__Bacteria; p__Firmicutes; c__Bacilli; o__Lactobacillales; f__Enterococcaceae; g__Tetragenococcus	0	0	0	2.6
	d__Bacteria; k__norank_d__Bacteria; p__Cyanobacteria; c__Cyanobacteriia; o__unclassified_c__Cyanobacteriia; f__unclassified_c__Cyanobacteriia; g__unclassified_c__Cyanobacteriia	0	2.4	0	0.2
	d__Bacteria; k__norank_d__Bacteria; p__Proteobacteria; c__Alphaproteobacteria; o__Rhodobacterales; f__Rhodobacteraceae; g__Pseudooceanicola	0	2.6	0	0
	d__Bacteria; k__norank_d__Bacteria; p__Verrucomicrobiota; c__Verrucomicrobiae; o__Opitutales; f__Puniceicoccaceae; g__Puniceicoccus	0.8	0.8	1	0
	d__Bacteria; k__norank_d__Bacteria; p__Firmicutes; c__Clostridia; o__Lachnospirales; f__Lachnospiraceae; g__Lachnospiraceae_NK3A20_group	0	1.4	0.4	0.8
	d__Bacteria; k__norank_d__Bacteria; p__Bacteroidota; c__Bacteroidia; o__Flavobacteriales; f__Flavobacteriaceae; g__Robiginitalea	0	1.6	0	0.8
	d__Bacteria; k__norank_d__Bacteria; p__Bacteroidota; c__Bacteroidia; o__Cytophagales; f__Cyclobacteriaceae; g__Imperialibacter	0.2	0	0	2.2
	d__Bacteria; k__norank_d__Bacteria; p__Verrucomicrobiota; c__Chlamydiae; o__Chlamydiales; f__Simkaniaceae; g__Simkania	0.4	1.2	0.8	0
	d__Bacteria; k__norank_d__Bacteria; p__Bacteroidota; c__Bacteroidia; o__Bacteroidales; f__Dysgonomonadaceae; g__Dysgonomonas	0.8	0	0	1.6
	d__Bacteria; k__norank_d__Bacteria; p__Proteobacteria; c__Gammaproteobacteria; o__Pseudomonadales; f__Moraxellaceae; g__Psychrobacter	2.2	0.2	0	0
	d__Bacteria; k__norank_d__Bacteria; p__Proteobacteria; c__Gammaproteobacteria; o__Alteromonadales; f__Psychromonadaceae; g__Agarivorans	0	2.4	0	0
	d__Bacteria; k__norank_d__Bacteria; p__Cyanobacteria; c__Cyanobacteriia; o__Cyanobacteriales; f__Phormidiaceae; g__unclassified_f__Phormidiaceae	0	0.4	0	2
	d__Bacteria; k__norank_d__Bacteria; p__Patescibacteria; c__Saccharimonadia; o__Saccharimonadales; f__unclassified_o__Saccharimonadales; g__unclassified_o__Saccharimonadales	2.4	0	0	0
	d__Bacteria; k__norank_d__Bacteria; p__Proteobacteria; c__Gammaproteobacteria; o__Ectothiorhodospirales; f__Thioalkalispiraceae; g__Thioalkalispira-Sulfurivermis	1	0.6	0.8	0
	d__Bacteria; k__norank_d__Bacteria; p__Firmicutes; c__Clostridia; o__Peptostreptococcales-Tissierellales; f__norank_o__Peptostreptococcales-Tissierellales; g__Anaeromicrobium	1.2	0	0	1.2
	d__Bacteria; k__norank_d__Bacteria; p__Proteobacteria; c__Alphaproteobacteria; o__Caulobacterales; f__Hyphomonadaceae; g__Maricaulis	0	1.2	1.2	0
	d__Bacteria; k__norank_d__Bacteria; p__Bacteroidota; c__Bacteroidia; o__Bacteroidales; f__M2PB4-65_termite_group; g__norank_f__M2PB4-65_termite_group	0	2.4	0	0
	d__Bacteria; k__norank_d__Bacteria; p__Bacteroidota; c__Bacteroidia; o__Bacteroidales; f__Prolixibacteraceae; g__Roseimarinus	0.6	0.2	1	0.6
	d__Bacteria; k__norank_d__Bacteria; p__Actinobacteriota; c__Actinobacteria; o__Nitriliruptorales; f__Nitriliruptoraceae; g__norank_f__Nitriliruptoraceae	2.4	0	0	0
	d__Bacteria; k__norank_d__Bacteria; p__Desulfobacterota; c__Desulfuromonadia; o__unclassified_c__Desulfuromonadia; f__unclassified_c__Desulfuromonadia; g__unclassified_c__Desulfuromonadia	2.4	0	0	0
	d__Bacteria; k__norank_d__Bacteria; p__Desulfobacterota; c__Desulfarculia; o__Desulfarculales; f__Desulfarculaceae; g__Desulfarculus	2.4	0	0	0
	d__Bacteria; k__norank_d__Bacteria; p__Proteobacteria; c__Gammaproteobacteria; o__Enterobacterales; f__unclassified_o__Enterobacterales; g__unclassified_o__Enterobacterales	0	0	2.4	0
	d__Bacteria; k__norank_d__Bacteria; p__Acidobacteriota; c__Acidobacteriae; o__Acidobacteriales; f__Acidobacteriaceae_Subgroup_1; g__Edaphobacter	0	0	2.4	0
	d__Bacteria; k__norank_d__Bacteria; p__Proteobacteria; c__Alphaproteobacteria; o__Rhizobiales; f__Rhizobiaceae; g__Phyllobacterium	0	0	0	2.4
	d__Bacteria; k__norank_d__Bacteria; p__Bdellovibrionota; c__Bdellovibrionia; o__Bacteriovoracales; f__Bacteriovoracaceae; g__Halobacteriovorax	0	0.8	0.8	0.6
	d__Bacteria; k__norank_d__Bacteria; p__Verrucomicrobiota; c__Chlamydiae; o__Chlamydiales; f__Chlamydiaceae; g__unclassified_f__Chlamydiaceae	0	0.4	0	1.8
	d__Bacteria; k__norank_d__Bacteria; p__Proteobacteria; c__Gammaproteobacteria; o__Run-SP154; f__norank_o__Run-SP154; g__norank_f__norank_o__Run-SP154	0	2.2	0	0
	d__Bacteria; k__norank_d__Bacteria; p__Acidobacteriota; c__d142; o__norank_c__d142; f__norank_o__norank_c__d142; g__norank_f__norank_o__norank_c__d142	0	2.2	0	0
	d__Bacteria; k__norank_d__Bacteria; p__Actinobacteriota; c__Actinobacteria; o__Pseudonocardiales; f__Pseudonocardiaceae; g__Pseudonocardia	0.4	1.2	0	0.6
	d__Bacteria; k__norank_d__Bacteria; p__Proteobacteria; c__Gammaproteobacteria; o__Cellvibrionales; f__Halieaceae; g__norank_f__Halieaceae	0	1.6	0.6	0
	d__Bacteria; k__norank_d__Bacteria; p__Desulfobacterota; c__Desulfuromonadia; o__norank_c__Desulfuromonadia; f__Geothermobacteraceae; g__Geothermobacter	1.2	0.6	0.4	0
	d__Bacteria; k__norank_d__Bacteria; p__Proteobacteria; c__Gammaproteobacteria; o__Thiomicrospirales; f__Thioglobaceae; g__SUP05_cluster	1.4	0	0	0.8
	d__Bacteria; k__norank_d__Bacteria; p__Actinobacteriota; c__Actinobacteria; o__Pseudonocardiales; f__Pseudonocardiaceae; g__Actinophytocola	2.2	0	0	0
	d__Bacteria; k__norank_d__Bacteria; p__Bacteroidota; c__Bacteroidia; o__Bacteroidales; f__Dysgonomonadaceae; g__Proteiniphilum	0	2.2	0	0
	d__Bacteria; k__norank_d__Bacteria; p__Proteobacteria; c__Alphaproteobacteria; o__Puniceispirillales; f__SAR116_clade; g__Candidatus_Puniceispirillum	0.8	0.4	0	1
	d__Bacteria; k__norank_d__Bacteria; p__Bacteroidota; c__Bacteroidia; o__Chitinophagales; f__Chitinophagaceae; g__Lacibacter	0	0	0	2.2
	d__Bacteria; k__norank_d__Bacteria; p__Verrucomicrobiota; c__Verrucomicrobiae; o__Methylacidiphilales; f__Methylacidiphilaceae; g__norank_f__Methylacidiphilaceae	0	0	2	0
	d__Bacteria; k__norank_d__Bacteria; p__Fusobacteriota; c__Fusobacteriia; o__Fusobacteriales; f__Fusobacteriaceae; g__Fusobacterium	2	0	0	0
	d__Bacteria; k__norank_d__Bacteria; p__Proteobacteria; c__Alphaproteobacteria; o__Rhodospirillales; f__Terasakiellaceae; g__unclassified_f__Terasakiellaceae	0	1.2	0.8	0
	d__Bacteria; k__norank_d__Bacteria; p__Proteobacteria; c__Gammaproteobacteria; o__Oceanospirillales; f__Halomonadaceae; g__Chromohalobacter	0	0.8	1.2	0
	d__Bacteria; k__norank_d__Bacteria; p__Desulfobacterota; c__Desulfobacteria; o__Desulfobacterales; f__Desulfolunaceae; g__Desulfoluna	0	0	2	0
	d__Bacteria; k__norank_d__Bacteria; p__Proteobacteria; c__Gammaproteobacteria; o__Burkholderiales; f__Oxalobacteraceae; g__Herminiimonas	0	0	2	0
	d__Bacteria; k__norank_d__Bacteria; p__Verrucomicrobiota; c__Verrucomicrobiae; o__Verrucomicrobiales; f__Rubritaleaceae; g__Haloferula	0	0	0	2
	d__Bacteria; k__norank_d__Bacteria; p__Proteobacteria; c__Alphaproteobacteria; o__Rhizobiales; f__Stappiaceae; g__Stappia	0	0	0	2
	d__Bacteria; k__norank_d__Bacteria; p__Bacteroidota; c__Bacteroidia; o__Bacteroidales; f__Bacteroidales_UCG-001; g__norank_f__Bacteroidales_UCG-001	0	2	0	0
	d__Bacteria; k__norank_d__Bacteria; p__Firmicutes; c__Clostridia; o__Peptostreptococcales-Tissierellales; f__Peptostreptococcaceae; g__Peptoclostridium	2	0	0	0
	d__Bacteria; k__norank_d__Bacteria; p__Proteobacteria; c__Gammaproteobacteria; o__Alteromonadales; f__Alteromonadaceae; g__Neiella	0	0.6	1.4	0
	d__Bacteria; k__norank_d__Bacteria; p__Proteobacteria; c__Gammaproteobacteria; o__SZB50; f__norank_o__SZB50; g__norank_f__norank_o__SZB50	0.6	0	1.4	0
	d__Bacteria; k__norank_d__Bacteria; p__Bacteroidota; c__Bacteroidia; o__Bacteroidales; f__Marinilabiliaceae; g__Carboxylicivirga	0	1	0.4	0.6
	d__Bacteria; k__norank_d__Bacteria; p__Proteobacteria; c__Gammaproteobacteria; o__Alteromonadales; f__Colwelliaceae; g__Thalassomonas	0.6	1	0	0.4
	d__Bacteria; k__norank_d__Bacteria; p__Elusimicrobiota; c__Elusimicrobia; o__Lineage_IV; f__norank_o__Lineage_IV; g__norank_f__norank_o__Lineage_IV	0	0.8	1.2	0
	d__Bacteria; k__norank_d__Bacteria; p__Proteobacteria; c__Gammaproteobacteria; o__Diplorickettsiales; f__Diplorickettsiaceae; g__Aquicella	0	0	0	2
	d__Bacteria; k__norank_d__Bacteria; p__Spirochaetota; c__Spirochaetia; o__Spirochaetales; f__Spirochaetaceae; g__Treponema	0	2	0	0
	d__Bacteria; k__norank_d__Bacteria; p__Myxococcota; c__Polyangia; o__VHS-B4-70; f__norank_o__VHS-B4-70; g__norank_f__norank_o__VHS-B4-70	0	2	0	0
	d__Bacteria; k__norank_d__Bacteria; p__Proteobacteria; c__Gammaproteobacteria; o__Vibrionales; f__Vibrionaceae; g__Thaumasiovibrio	1	0	1	0
	d__Bacteria; k__norank_d__Bacteria; p__Firmicutes; c__Clostridia; o__Peptostreptococcales-Tissierellales; f__Peptostreptococcaceae; g__Acetoanaerobium	2	0	0	0
	d__Bacteria; k__norank_d__Bacteria; p__Proteobacteria; c__Alphaproteobacteria; o__Rickettsiales; f__Fokiniaceae; g__MD3-55	0	2	0	0
	d__Bacteria; k__norank_d__Bacteria; p__Actinobacteriota; c__Actinobacteria; o__KIST-JJY010; f__norank_o__KIST-JJY010; g__norank_f__norank_o__KIST-JJY010	0	0.4	0	1.6
	d__Bacteria; k__norank_d__Bacteria; p__Proteobacteria; c__Gammaproteobacteria; o__Gammaproteobacteria_Incertae_Sedis; f__unclassified_o__Gammaproteobacteria_Incertae_Sedis; g__unclassified_o__Gammaproteobacteria_Incertae_Sedis	0	0.8	1.2	0
	d__Bacteria; k__norank_d__Bacteria; p__Desulfobacterota; c__Syntrophobacteria; o__Syntrophobacterales; f__norank_o__Syntrophobacterales; g__norank_f__norank_o__Syntrophobacterales	1.2	0	0.8	0
	d__Bacteria; k__norank_d__Bacteria; p__Cyanobacteria; c__Cyanobacteriia; o__Cyanobacteriales; f__Phormidiaceae; g__Arthrospira_PCC-7345	0	0	1.2	0.8
	d__Bacteria; k__norank_d__Bacteria; p__Proteobacteria; c__Alphaproteobacteria; o__Rhodobacterales; f__Rhodobacteraceae; g__Tropicibacter	0	0	0	2
	d__Bacteria; k__norank_d__Bacteria; p__Verrucomicrobiota; c__Verrucomicrobiae; o__Opitutales; f__Opitutaceae; g__Lacunisphaera	0	0	0	2
	d__Bacteria; k__norank_d__Bacteria; p__Proteobacteria; c__Gammaproteobacteria; o__Cellvibrionales; f__Cellvibrionaceae; g__Cellvibrio	0.8	0	0	1.2
	d__Bacteria; k__norank_d__Bacteria; p__Bacteroidota; c__Bacteroidia; o__Sphingobacteriales; f__Lentimicrobiaceae; g__norank_f__Lentimicrobiaceae	0.4	1.6	0	0
	d__Bacteria; k__norank_d__Bacteria; p__Firmicutes; c__Clostridia; o__Oscillospirales; f__Oscillospiraceae; g__NK4A214_group	0	1.8	0	0
	d__Bacteria; k__norank_d__Bacteria; p__Firmicutes; c__Clostridia; o__Monoglobales; f__Monoglobaceae; g__Monoglobus	0	0	0	1.8
	d__Bacteria; k__norank_d__Bacteria; p__Proteobacteria; c__Gammaproteobacteria; o__Burkholderiales; f__Methylophilaceae; g__OM43_clade	1.8	0	0	0
	d__Bacteria; k__norank_d__Bacteria; p__Proteobacteria; c__Alphaproteobacteria; o__Sphingomonadales; f__Sphingomonadaceae; g__Sphingomicrobium	0	0	0	1.8
	d__Bacteria; k__norank_d__Bacteria; p__Proteobacteria; c__Alphaproteobacteria; o__Rhizobiales; f__Ancalomicrobiaceae; g__Ancalomicrobium	0	0	0	1.8
	d__Bacteria; k__norank_d__Bacteria; p__Fusobacteriota; c__Fusobacteriia; o__Fusobacteriales; f__Fusobacteriaceae; g__Cetobacterium	0	0	0	1.8
	d__Bacteria; k__norank_d__Bacteria; p__Firmicutes; c__Clostridia; o__Lachnospirales; f__Lachnospiraceae; g__Ruminococcus_torques_group	0	1	0.8	0
	d__Bacteria; k__norank_d__Bacteria; p__Firmicutes; c__Clostridia; o__norank_c__Clostridia; f__Hungateiclostridiaceae; g__norank_f__Hungateiclostridiaceae	0	1.8	0	0
	d__Bacteria; k__norank_d__Bacteria; p__Proteobacteria; c__Alphaproteobacteria; o__Rhodobacterales; f__Rhodobacteraceae; g__Ascidiaceihabitans	1.8	0	0	0
	d__Bacteria; k__norank_d__Bacteria; p__Bacteroidota; c__Bacteroidia; o__Flavobacteriales; f__Crocinitomicaceae; g__unclassified_f__Crocinitomicaceae	0	0	1.8	0
	d__Bacteria; k__norank_d__Bacteria; p__Proteobacteria; c__Alphaproteobacteria; o__Rhizobiales; f__Xanthobacteraceae; g__Xanthobacter	0	0	0	1.8
	d__Bacteria; k__norank_d__Bacteria; p__Proteobacteria; c__Gammaproteobacteria; o__Burkholderiales; f__Comamonadaceae; g__Brachymonas	1.6	0	0	0.2
	d__Bacteria; k__norank_d__Bacteria; p__Proteobacteria; c__Gammaproteobacteria; o__Alteromonadales; f__Alteromonadaceae; g__Rheinheimera	1.8	0	0	0
	d__Bacteria; k__norank_d__Bacteria; p__Proteobacteria; c__Gammaproteobacteria; o__Aeromonadales; f__Aeromonadaceae; g__Tolumonas	1.8	0	0	0
	d__Bacteria; k__norank_d__Bacteria; p__Proteobacteria; c__Alphaproteobacteria; o__SAR11_clade; f__Clade_IV; g__norank_f__Clade_IV	0.8	0	0	1
	d__Bacteria; k__norank_d__Bacteria; p__Verrucomicrobiota; c__Omnitrophia; o__Omnitrophales; f__unclassified_o__Omnitrophales; g__unclassified_o__Omnitrophales	0	0	1.8	0
	d__Bacteria; k__norank_d__Bacteria; p__Desulfobacterota; c__Desulfobacteria; o__Desulfobacterales; f__Desulfobacteraceae; g__norank_f__Desulfobacteraceae	0.8	0	1	0
	d__Bacteria; k__norank_d__Bacteria; p__Actinobacteriota; c__Actinobacteria; o__Frankiales; f__unclassified_o__Frankiales; g__unclassified_o__Frankiales	0	0	0	1.8
	d__Bacteria; k__norank_d__Bacteria; p__Proteobacteria; c__Gammaproteobacteria; o__Legionellales; f__Legionellaceae; g__norank_f__Legionellaceae	0	0	0.2	1.6
	d__Bacteria; k__norank_d__Bacteria; p__Proteobacteria; c__Alphaproteobacteria; o__Rhodobacterales; f__Rhodobacteraceae; g__Marivivens	0	0	0	1.8
	d__Bacteria; k__norank_d__Bacteria; p__Proteobacteria; c__Gammaproteobacteria; o__Xanthomonadales; f__Xanthomonadaceae; g__Pseudoxanthomonas	0	0.4	0	1.4
	d__Bacteria; k__norank_d__Bacteria; p__Bdellovibrionota; c__unclassified_p__Bdellovibrionota; o__unclassified_p__Bdellovibrionota; f__unclassified_p__Bdellovibrionota; g__unclassified_p__Bdellovibrionota	0	0.4	1.4	0
	d__Bacteria; k__norank_d__Bacteria; p__Actinobacteriota; c__Actinobacteria; o__Micrococcales; f__Intrasporangiaceae; g__unclassified_f__Intrasporangiaceae	0	1.2	0	0.6
	d__Bacteria; k__norank_d__Bacteria; p__Bacteroidota; c__Bacteroidia; o__Flavobacteriales; f__Flavobacteriaceae; g__Spongiivirga	0	0.6	0.8	0.4
	d__Bacteria; k__norank_d__Bacteria; p__Actinobacteriota; c__Actinobacteria; o__Frankiales; f__Sporichthyaceae; g__norank_f__Sporichthyaceae	1.4	0	0	0.4
	d__Bacteria; k__norank_d__Bacteria; p__Proteobacteria; c__Alphaproteobacteria; o__SAR11_clade; f__Clade_II; g__norank_f__Clade_II	0	0.8	0.6	0.4
	d__Bacteria; k__norank_d__Bacteria; p__Firmicutes; c__Clostridia; o__Peptostreptococcales-Tissierellales; f__norank_o__Peptostreptococcales-Tissierellales; g__Tissierella	0	1	0	0.6
	d__Bacteria; k__norank_d__Bacteria; p__Proteobacteria; c__Gammaproteobacteria; o__Burkholderiales; f__Rhodocyclaceae; g__Dechloromonas	0	0.4	0	1.2
	d__Bacteria; k__norank_d__Bacteria; p__Firmicutes; c__Clostridia; o__Lachnospirales; f__Lachnospiraceae; g__Cellulosilyticum	0	0	0	1.6
	d__Bacteria; k__norank_d__Bacteria; p__Proteobacteria; c__Gammaproteobacteria; o__Chromatiales; f__Sedimenticolaceae; g__norank_f__Sedimenticolaceae	0	0	1.6	0
	d__Bacteria; k__norank_d__Bacteria; p__Proteobacteria; c__Gammaproteobacteria; o__Salinisphaerales; f__unclassified_o__Salinisphaerales; g__unclassified_o__Salinisphaerales	0	1.6	0	0
	d__Bacteria; k__norank_d__Bacteria; p__Patescibacteria; c__unclassified_p__Patescibacteria; o__unclassified_p__Patescibacteria; f__unclassified_p__Patescibacteria; g__unclassified_p__Patescibacteria	0.8	0	0	0.8
	d__Bacteria; k__norank_d__Bacteria; p__Patescibacteria; c__ABY1; o__Candidatus_Magasanikbacteria; f__norank_o__Candidatus_Magasanikbacteria; g__norank_f__norank_o__Candidatus_Magasanikbacteria	0	0.6	0	1
	d__Bacteria; k__norank_d__Bacteria; p__Actinobacteriota; c__Acidimicrobiia; o__Microtrichales; f__Ilumatobacteraceae; g__norank_f__Ilumatobacteraceae	0	0.4	0.2	1
	d__Bacteria; k__norank_d__Bacteria; p__Proteobacteria; c__Alphaproteobacteria; o__Rhizobiales; f__Methyloligellaceae; g__Rhodobium	0	1.6	0	0
	d__Bacteria; k__norank_d__Bacteria; p__Proteobacteria; c__Alphaproteobacteria; o__Caulobacterales; f__Hyphomonadaceae; g__Hyphomonas	0	0	0.8	0.8
	d__Bacteria; k__norank_d__Bacteria; p__Proteobacteria; c__Gammaproteobacteria; o__Alteromonadales; f__Moritellaceae; g__Moritella	0	1.6	0	0
	d__Bacteria; k__norank_d__Bacteria; p__Proteobacteria; c__Gammaproteobacteria; o__Cellvibrionales; f__Halieaceae; g__Pseudohaliea	0	1.6	0	0
	d__Bacteria; k__norank_d__Bacteria; p__Dependentiae; c__Babeliae; o__Babeliales; f__UBA12409; g__norank_f__UBA12409	0	0	0	1.6
	d__Bacteria; k__norank_d__Bacteria; p__Proteobacteria; c__Alphaproteobacteria; o__Rhodobacterales; f__Rhodobacteraceae; g__Yangia	0	0	1.6	0
	d__Bacteria; k__norank_d__Bacteria; p__Cyanobacteria; c__Cyanobacteriia; o__Synechococcales; f__Cyanobiaceae; g__unclassified_f__Cyanobiaceae	0	0	0	1.6
	d__Bacteria; k__norank_d__Bacteria; p__Proteobacteria; c__Alphaproteobacteria; o__Rhodobacterales; f__Rhodobacteraceae; g__Limimaricola	0	0	1.6	0
	d__Bacteria; k__norank_d__Bacteria; p__Firmicutes; c__Syntrophomonadia; o__Syntrophomonadales; f__Syntrophomonadaceae; g__norank_f__Syntrophomonadaceae	0	1.6	0	0
	d__Bacteria; k__norank_d__Bacteria; p__Desulfobacterota; c__Desulfobacteria; o__Desulfobacterales; f__Desulfobacteraceae; g__Desulfotignum	1.6	0	0	0
	d__Bacteria; k__norank_d__Bacteria; p__Bacteroidota; c__Bacteroidia; o__Sphingobacteriales; f__Sphingobacteriaceae; g__Mucilaginibacter	0	0	1.6	0
	d__Bacteria; k__norank_d__Bacteria; p__Proteobacteria; c__Gammaproteobacteria; o__Thiotrichales; f__Thiotrichaceae; g__norank_f__Thiotrichaceae	0	0.6	0.2	0.8
	d__Bacteria; k__norank_d__Bacteria; p__Proteobacteria; c__Alphaproteobacteria; o__Rhodobacterales; f__Rhodobacteraceae; g__Tropicimonas	0	0	1	0.6
	d__Bacteria; k__norank_d__Bacteria; p__Myxococcota; c__Polyangia; o__Polyangiales; f__unclassified_o__Polyangiales; g__unclassified_o__Polyangiales	0	1.6	0	0
	d__Bacteria; k__norank_d__Bacteria; p__Actinobacteriota; c__Actinobacteria; o__Propionibacteriales; f__Nocardioidaceae; g__Aeromicrobium	0	1.6	0	0
	d__Bacteria; k__norank_d__Bacteria; p__Verrucomicrobiota; c__Verrucomicrobiae; o__Opitutales; f__Puniceicoccaceae; g__Coraliomargarita	0	1	0.6	0
	d__Bacteria; k__norank_d__Bacteria; p__Proteobacteria; c__Alphaproteobacteria; o__Rhizobiales; f__Xanthobacteraceae; g__norank_f__Xanthobacteraceae	0	0	0	1.4
	d__Bacteria; k__norank_d__Bacteria; p__Cyanobacteria; c__Cyanobacteriia; o__norank_c__Cyanobacteriia; f__norank_o__norank_c__Cyanobacteriia; g__norank_f__norank_o__norank_c__Cyanobacteriia	0	0	1.4	0
	d__Bacteria; k__norank_d__Bacteria; p__Armatimonadota; c__Fimbriimonadia; o__Fimbriimonadales; f__Fimbriimonadaceae; g__norank_f__Fimbriimonadaceae	0	0.4	1	0
	d__Bacteria; k__norank_d__Bacteria; p__Actinobacteriota; c__Actinobacteria; o__Micrococcales; f__Micrococcaceae; g__Kocuria	0	0.8	0.6	0
	d__Bacteria; k__norank_d__Bacteria; p__Actinobacteriota; c__Acidimicrobiia; o__Microtrichales; f__Ilumatobacteraceae; g__CL500-29_marine_group	0	0	0	1.4
	d__Bacteria; k__norank_d__Bacteria; p__Myxococcota; c__Polyangia; o__Polyangiales; f__Phaselicystidaceae; g__Phaselicystis	0	0	0	1.4
	d__Bacteria; k__norank_d__Bacteria; p__Proteobacteria; c__Gammaproteobacteria; o__SS1-B-09-64; f__norank_o__SS1-B-09-64; g__norank_f__norank_o__SS1-B-09-64	1.4	0	0	0
	d__Bacteria; k__norank_d__Bacteria; p__Cyanobacteria; c__Cyanobacteriia; o__Cyanobacteriales; f__Oscillatoriaceae; g__norank_f__Oscillatoriaceae	0	0.2	1.2	0
	d__Bacteria; k__norank_d__Bacteria; p__Firmicutes; c__Bacilli; o__Lactobacillales; f__Leuconostocaceae; g__Weissella	0	0.4	0	1
	d__Bacteria; k__norank_d__Bacteria; p__Acidobacteriota; c__unclassified_p__Acidobacteriota; o__unclassified_p__Acidobacteriota; f__unclassified_p__Acidobacteriota; g__unclassified_p__Acidobacteriota	1.2	0.2	0	0
	d__Bacteria; k__norank_d__Bacteria; p__Firmicutes; c__Bacilli; o__Erysipelotrichales; f__Erysipelotrichaceae; g__Turicibacter	0	0.4	0	1
	d__Bacteria; k__norank_d__Bacteria; p__Actinobacteriota; c__Actinobacteria; o__Micrococcales; f__Dermacoccaceae; g__Branchiibius	0	0	0.4	1
	d__Bacteria; k__norank_d__Bacteria; p__Firmicutes; c__Clostridia; o__Oscillospirales; f__Eubacterium_coprostanoligenes_group; g__norank_f__Eubacterium_coprostanoligenes_group	0	1.4	0	0
	d__Bacteria; k__norank_d__Bacteria; p__Acidobacteriota; c__Acidobacteriae; o__unclassified_c__Acidobacteriae; f__unclassified_c__Acidobacteriae; g__unclassified_c__Acidobacteriae	0	0.6	0	0.8
	d__Bacteria; k__norank_d__Bacteria; p__Bacteroidota; c__Bacteroidia; o__Flavobacteriales; f__Flavobacteriaceae; g__Croceitalea	1	0	0	0.4
	d__Bacteria; k__norank_d__Bacteria; p__Proteobacteria; c__Alphaproteobacteria; o__Tistrellales; f__Geminicoccaceae; g__Candidatus_Alysiosphaera	0	0.4	0	1
	d__Bacteria; k__norank_d__Bacteria; p__Bacteroidota; c__Bacteroidia; o__Bacteroidales; f__Rikenellaceae; g__Rikenellaceae_RC9_gut_group	0.4	0	0	1
	d__Bacteria; k__norank_d__Bacteria; p__Firmicutes; c__Clostridia; o__Clostridiales; f__Clostridiaceae; g__Clostridium_sensu_stricto_12	0	0.2	0	1.2
	d__Bacteria; k__norank_d__Bacteria; p__Proteobacteria; c__Gammaproteobacteria; o__Granulosicoccales; f__norank_o__Granulosicoccales; g__norank_f__norank_o__Granulosicoccales	1.2	0	0.2	0
	d__Bacteria; k__norank_d__Bacteria; p__Firmicutes; c__Clostridia; o__Oscillospirales; f__Oscillospiraceae; g__UCG-005	0	0	0	1.4
	d__Bacteria; k__norank_d__Bacteria; p__Proteobacteria; c__Gammaproteobacteria; o__Oceanospirillales; f__Oceanospirillaceae; g__Oceanospirillum	0.8	0	0.6	0
	d__Bacteria; k__norank_d__Bacteria; p__Firmicutes; c__Negativicutes; o__Veillonellales-Selenomonadales; f__Veillonellaceae; g__Dialister	0	1.4	0	0
	d__Bacteria; k__norank_d__Bacteria; p__Actinobacteriota; c__Thermoleophilia; o__Solirubrobacterales; f__Solirubrobacteraceae; g__Solirubrobacter	1.4	0	0	0
	d__Bacteria; k__norank_d__Bacteria; p__Proteobacteria; c__Alphaproteobacteria; o__Parvibaculales; f__norank_o__Parvibaculales; g__norank_f__norank_o__Parvibaculales	0	0.6	0	0.8
	d__Bacteria; k__norank_d__Bacteria; p__Firmicutes; c__Clostridia; o__MAT-CR-H4-C10; f__norank_o__MAT-CR-H4-C10; g__norank_f__norank_o__MAT-CR-H4-C10	0	0.8	0.6	0
	d__Bacteria; k__norank_d__Bacteria; p__Verrucomicrobiota; c__Verrucomicrobiae; o__Verrucomicrobiales; f__Rubritaleaceae; g__Luteolibacter	0	0	0	1.4
	d__Bacteria; k__norank_d__Bacteria; p__Proteobacteria; c__Gammaproteobacteria; o__Xanthomonadales; f__Xanthomonadaceae; g__Lysobacter	0	0.2	0.6	0.6
	d__Bacteria; k__norank_d__Bacteria; p__Proteobacteria; c__Gammaproteobacteria; o__Thiotrichales; f__Thiotrichaceae; g__Candidatus_Navis	0	0	1.4	0
	d__Bacteria; k__norank_d__Bacteria; p__Bacteroidota; c__Bacteroidia; o__Cytophagales; f__Cyclobacteriaceae; g__Echinicola	1.4	0	0	0
	d__Bacteria; k__norank_d__Bacteria; p__Proteobacteria; c__Alphaproteobacteria; o__Rickettsiales; f__Rickettsiaceae; g__unclassified_f__Rickettsiaceae	1.4	0	0	0
	d__Bacteria; k__norank_d__Bacteria; p__Proteobacteria; c__Gammaproteobacteria; o__Chromatiales; f__Sedimenticolaceae; g__unclassified_f__Sedimenticolaceae	0	1.4	0	0
	d__Bacteria; k__norank_d__Bacteria; p__Actinobacteriota; c__Actinobacteria; o__Streptosporangiales; f__Streptosporangiaceae; g__unclassified_f__Streptosporangiaceae	0	1.4	0	0
	d__Bacteria; k__norank_d__Bacteria; p__RCP2-54; c__norank_p__RCP2-54; o__norank_c__norank_p__RCP2-54; f__norank_o__norank_c__norank_p__RCP2-54; g__norank_f__norank_o__norank_c__norank_p__RCP2-54	0	0	0.4	1
	d__Bacteria; k__norank_d__Bacteria; p__Proteobacteria; c__Gammaproteobacteria; o__Burkholderiales; f__Burkholderiaceae; g__Polynucleobacter	1	0	0	0.4
	d__Bacteria; k__norank_d__Bacteria; p__Cyanobacteria; c__Cyanobacteriia; o__Cyanobacteriales; f__Nostocaceae; g__Rivularia_PCC-7116	0	1.4	0	0
	d__Bacteria; k__norank_d__Bacteria; p__Actinobacteriota; c__Actinobacteria; o__Micrococcales; f__Demequinaceae; g__Demequina	0.8	0	0	0.4
	d__Bacteria; k__norank_d__Bacteria; p__Proteobacteria; c__Gammaproteobacteria; o__Piscirickettsiales; f__Piscirickettsiaceae; g__Candidatus_Endoecteinascidia	0	0.8	0	0.4
	d__Bacteria; k__norank_d__Bacteria; p__Bacteroidota; c__Bacteroidia; o__Cytophagales; f__Flammeovirgaceae; g__Rapidithrix	0	0.8	0.4	0
	d__Bacteria; k__norank_d__Bacteria; p__Desulfobacterota; c__Desulfobacteria; o__Desulfobacterales; f__Desulfosarcinaceae; g__SEEP-SRB1	0	0.4	0.4	0.4
	d__Bacteria; k__norank_d__Bacteria; p__Bacteroidota; c__Bacteroidia; o__Flavobacteriales; f__Flavobacteriaceae; g__Aureivirga	0.4	0	0	0.8
	d__Bacteria; k__norank_d__Bacteria; p__Bdellovibrionota; c__Oligoflexia; o__Silvanigrellales; f__Silvanigrellaceae; g__norank_f__Silvanigrellaceae	0	0	0.4	0.8
	d__Bacteria; k__norank_d__Bacteria; p__Marinimicrobia_SAR406_clade; c__norank_p__Marinimicrobia_SAR406_clade; o__norank_c__norank_p__Marinimicrobia_SAR406_clade; f__norank_o__norank_c__norank_p__Marinimicrobia_SAR406_clade; g__norank_f__norank_o__norank_c__norank_p__Marinimicrobia_SAR406_clade	0	0.4	0	0.8
	d__Bacteria; k__norank_d__Bacteria; p__Firmicutes; c__Bacilli; o__RF39; f__norank_o__RF39; g__norank_f__norank_o__RF39	0	0.8	0	0.4
	d__Bacteria; k__norank_d__Bacteria; p__Firmicutes; c__Bacilli; o__Bacillales; f__Planococcaceae; g__Lysinibacillus	0.8	0	0	0.4
	d__Bacteria; k__norank_d__Bacteria; p__Firmicutes; c__Clostridia; o__Peptostreptococcales-Tissierellales; f__norank_o__Peptostreptococcales-Tissierellales; g__Gottschalkia	0	1.2	0	0
	d__Bacteria; k__norank_d__Bacteria; p__Patescibacteria; c__Microgenomatia; o__Candidatus_Pacebacteria; f__norank_o__Candidatus_Pacebacteria; g__norank_f__norank_o__Candidatus_Pacebacteria	0	0	1.2	0
	d__Bacteria; k__norank_d__Bacteria; p__Proteobacteria; c__Gammaproteobacteria; o__Cellvibrionales; f__Cellvibrionaceae; g__Agarilytica	0	0	1.2	0
	d__Bacteria; k__norank_d__Bacteria; p__Firmicutes; c__Clostridia; o__Oscillospirales; f__Ruminococcaceae; g__Faecalibacterium	0	1.2	0	0
	d__Bacteria; k__norank_d__Bacteria; p__Proteobacteria; c__Alphaproteobacteria; o__Paracaedibacterales; f__Paracaedibacteraceae; g__Candidatus_Captivus	0	0	0	1.2
	d__Bacteria; k__norank_d__Bacteria; p__Planctomycetota; c__Planctomycetes; o__Pirellulales; f__Pirellulaceae; g__Blastopirellula	0	0	0	1.2
	d__Bacteria; k__norank_d__Bacteria; p__Proteobacteria; c__Gammaproteobacteria; o__Oceanospirillales; f__Saccharospirillaceae; g__Oleispira	1	0	0.2	0
	d__Bacteria; k__norank_d__Bacteria; p__Proteobacteria; c__Gammaproteobacteria; o__Burkholderiales; f__Methylophilaceae; g__Methylotenera	0	0	0	1.2
	d__Bacteria; k__norank_d__Bacteria; p__Proteobacteria; c__Alphaproteobacteria; o__Acetobacterales; f__Acetobacteraceae; g__unclassified_f__Acetobacteraceae	0	0	0	1.2
	d__Bacteria; k__norank_d__Bacteria; p__Nitrospirota; c__BMS9AB35; o__norank_c__BMS9AB35; f__norank_o__norank_c__BMS9AB35; g__norank_f__norank_o__norank_c__BMS9AB35	0	1.2	0	0
	d__Bacteria; k__norank_d__Bacteria; p__Bdellovibrionota; c__Oligoflexia; o__053A03-B-DI-P58; f__norank_o__053A03-B-DI-P58; g__norank_f__norank_o__053A03-B-DI-P58	0	0	1.2	0
	d__Bacteria; k__norank_d__Bacteria; p__Proteobacteria; c__Gammaproteobacteria; o__Oceanospirillales; f__Marinomonadaceae; g__Marinomonas	0.6	0.2	0.4	0
	d__Bacteria; k__norank_d__Bacteria; p__Actinobacteriota; c__Actinobacteria; o__Micrococcales; f__Promicromonosporaceae; g__Promicromonospora	0	0	0	1.2
	d__Bacteria; k__norank_d__Bacteria; p__Proteobacteria; c__Alphaproteobacteria; o__Rhizobiales; f__Rhizobiaceae; g__Aureimonas	0	0	1.2	0
	d__Bacteria; k__norank_d__Bacteria; p__Desulfobacterota; c__Desulfobacteria; o__Desulfobacterales; f__Desulfosarcinaceae; g__LCP-80	0	1	0.2	0
	d__Bacteria; k__norank_d__Bacteria; p__Firmicutes; c__Bacilli; o__Erysipelotrichales; f__Erysipelotrichaceae; g__Anaerorhabdus_furcosa_group	0	1.2	0	0
	d__Bacteria; k__norank_d__Bacteria; p__Proteobacteria; c__Gammaproteobacteria; o__SS1-B-07-19; f__norank_o__SS1-B-07-19; g__norank_f__norank_o__SS1-B-07-19	0.6	0	0.6	0
	d__Bacteria; k__norank_d__Bacteria; p__Bacteroidota; c__Bacteroidia; o__Flavobacteriales; f__Weeksellaceae; g__Moheibacter	0	1.2	0	0
	d__Bacteria; k__norank_d__Bacteria; p__Acidobacteriota; c__Thermoanaerobaculia; o__Thermoanaerobaculales; f__Thermoanaerobaculaceae; g__unclassified_f__Thermoanaerobaculaceae	1.2	0	0	0
	d__Bacteria; k__norank_d__Bacteria; p__Proteobacteria; c__Alphaproteobacteria; o__Rhodobacterales; f__Rhodobacteraceae; g__Amaricoccus	0	0	0	1.2
	d__Bacteria; k__norank_d__Bacteria; p__Cyanobacteria; c__Cyanobacteriia; o__Cyanobacteriales; f__Desertifilaceae; g__Oscillatoria_SAG8.92	0	0	1.2	0
	d__Bacteria; k__norank_d__Bacteria; p__Actinobacteriota; c__Coriobacteriia; o__OPB41; f__norank_o__OPB41; g__norank_f__norank_o__OPB41	0	0	0	1.2
	d__Bacteria; k__norank_d__Bacteria; p__Bacteroidota; c__Chlorobia; o__Chlorobiales; f__Chlorobiaceae; g__Prosthecochloris	1	0	0	0.2
	d__Bacteria; k__norank_d__Bacteria; p__Desulfobacterota; c__Desulfobulbia; o__Desulfobulbales; f__unclassified_o__Desulfobulbales; g__unclassified_o__Desulfobulbales	0	1.2	0	0
	d__Bacteria; k__norank_d__Bacteria; p__Proteobacteria; c__Gammaproteobacteria; o__Burkholderiales; f__Methylophilaceae; g__unclassified_f__Methylophilaceae	1.2	0	0	0
	d__Bacteria; k__norank_d__Bacteria; p__Proteobacteria; c__Gammaproteobacteria; o__Burkholderiales; f__Nitrosomonadaceae; g__oc32	0	0	0	1.2
	d__Bacteria; k__norank_d__Bacteria; p__Proteobacteria; c__Gammaproteobacteria; o__Alteromonadales; f__Alteromonadaceae; g__Glaciecola	1.2	0	0	0
	d__Bacteria; k__norank_d__Bacteria; p__Patescibacteria; c__ABY1; o__Candidatus_Komeilibacteria; f__norank_o__Candidatus_Komeilibacteria; g__norank_f__norank_o__Candidatus_Komeilibacteria	0	0	1.2	0
	d__Bacteria; k__norank_d__Bacteria; p__Proteobacteria; c__Gammaproteobacteria; o__Burkholderiales; f__Burkholderiaceae; g__Cupriavidus	0	0	1.2	0
	d__Bacteria; k__norank_d__Bacteria; p__Proteobacteria; c__Gammaproteobacteria; o__Oceanospirillales; f__Litoricolaceae; g__Litoricola	0	0	0	1.2
	d__Bacteria; k__norank_d__Bacteria; p__Proteobacteria; c__Gammaproteobacteria; o__Aeromonadales; f__Succinivibrionaceae; g__Succinivibrionaceae_UCG-001	0	0	0	1.2
	d__Bacteria; k__norank_d__Bacteria; p__Firmicutes; c__Clostridia; o__Lachnospirales; f__Defluviitaleaceae; g__Defluviitalea	0	0	0	1.2
	d__Bacteria; k__norank_d__Bacteria; p__Proteobacteria; c__Gammaproteobacteria; o__Legionellales; f__Legionellaceae; g__Legionella	0	0	0	1.2
	d__Bacteria; k__norank_d__Bacteria; p__Actinobacteriota; c__Actinobacteria; o__Propionibacteriales; f__Propionibacteriaceae; g__norank_f__Propionibacteriaceae	0	0	0	1.2
	d__Bacteria; k__norank_d__Bacteria; p__Chloroflexi; c__Chloroflexia; o__Chloroflexales; f__Roseiflexaceae; g__norank_f__Roseiflexaceae	0	0	0	1
	d__Bacteria; k__norank_d__Bacteria; p__Proteobacteria; c__Alphaproteobacteria; o__Parvibaculales; f__Parvibaculaceae; g__unclassified_f__Parvibaculaceae	0	1	0	0
	d__Bacteria; k__norank_d__Bacteria; p__Firmicutes; c__Clostridia; o__Peptococcales; f__Peptococcaceae; g__norank_f__Peptococcaceae	0	1	0	0
	d__Bacteria; k__norank_d__Bacteria; p__Verrucomicrobiota; c__Verrucomicrobiae; o__Pedosphaerales; f__Pedosphaeraceae; g__norank_f__Pedosphaeraceae	0	0.8	0	0.2
	d__Bacteria; k__norank_d__Bacteria; p__Myxococcota; c__Polyangia; o__unclassified_c__Polyangia; f__unclassified_c__Polyangia; g__unclassified_c__Polyangia	0	1	0	0
	d__Bacteria; k__norank_d__Bacteria; p__Proteobacteria; c__Alphaproteobacteria; o__Rhizobiales; f__Thermopetrobacteraceae; g__Thermopetrobacter	0	1	0	0
	d__Bacteria; k__norank_d__Bacteria; p__Proteobacteria; c__Gammaproteobacteria; o__Francisellales; f__Francisellaceae; g__Caedibacter_taeniospiralis_group	0	0.4	0.6	0
	d__Bacteria; k__norank_d__Bacteria; p__Actinobacteriota; c__Actinobacteria; o__Micromonosporales; f__Micromonosporaceae; g__Longispora	1	0	0	0
	d__Bacteria; k__norank_d__Bacteria; p__Firmicutes; c__Bacilli; o__Lactobacillales; f__Aerococcaceae; g__Aerococcus	0.8	0	0	0.2
	d__Bacteria; k__norank_d__Bacteria; p__Firmicutes; c__Clostridia; o__Clostridiales; f__Clostridiaceae; g__Clostridium_sensu_stricto_11	0	0	0	1
	d__Bacteria; k__norank_d__Bacteria; p__Planctomycetota; c__Planctomycetes; o__Pirellulales; f__Pirellulaceae; g__Rhodopirellula	0	0	1	0
	d__Bacteria; k__norank_d__Bacteria; p__Actinobacteriota; c__Actinobacteria; o__Corynebacteriales; f__Corynebacteriaceae; g__Lawsonella	0	0	0	1
	d__Bacteria; k__norank_d__Bacteria; p__Verrucomicrobiota; c__unclassified_p__Verrucomicrobiota; o__unclassified_p__Verrucomicrobiota; f__unclassified_p__Verrucomicrobiota; g__unclassified_p__Verrucomicrobiota	0	0.6	0	0.4
	d__Bacteria; k__norank_d__Bacteria; p__Proteobacteria; c__Alphaproteobacteria; o__Thalassobaculales; f__Nisaeaceae; g__unclassified_f__Nisaeaceae	0	1	0	0
	d__Bacteria; k__norank_d__Bacteria; p__Proteobacteria; c__Gammaproteobacteria; o__Burkholderiales; f__Comamonadaceae; g__Piscinibacter	0	0	0	1
	d__Bacteria; k__norank_d__Bacteria; p__Firmicutes; c__Clostridia; o__Lachnospirales; f__Lachnospiraceae; g__Lachnoclostridium	1	0	0	0
	d__Bacteria; k__norank_d__Bacteria; p__Bacteroidota; c__Bacteroidia; o__Flavobacteriales; f__Flavobacteriaceae; g__Maribacter	0.6	0	0	0.4
	d__Bacteria; k__norank_d__Bacteria; p__Proteobacteria; c__Gammaproteobacteria; o__Burkholderiales; f__Hydrogenophilaceae; g__Hydrogenophilus	0	1	0	0
	d__Bacteria; k__norank_d__Bacteria; p__Verrucomicrobiota; c__Chlamydiae; o__Chlamydiales; f__Simkaniaceae; g__Candidatus_Fritschea	0	0.8	0.2	0
	d__Bacteria; k__norank_d__Bacteria; p__Actinobacteriota; c__Actinobacteria; o__Propionibacteriales; f__Propionibacteriaceae; g__Jiangella	1	0	0	0
	d__Bacteria; k__norank_d__Bacteria; p__Proteobacteria; c__Gammaproteobacteria; o__Burkholderiales; f__Neisseriaceae; g__norank_f__Neisseriaceae	0	0	0	1
	d__Bacteria; k__norank_d__Bacteria; p__Cyanobacteria; c__Cyanobacteriia; o__Synechococcales; f__Prochlorotrichaceae; g__Prochlorothrix_PCC-9006	0	1	0	0
	d__Bacteria; k__norank_d__Bacteria; p__Firmicutes; c__Clostridia; o__Oscillospirales; f__Ruminococcaceae; g__Ruminococcus	0	0.2	0	0.8
	d__Bacteria; k__norank_d__Bacteria; p__Bacteroidota; c__Bacteroidia; o__Cytophagales; f__Flammeovirgaceae; g__Sediminitomix	0	1	0	0
	d__Bacteria; k__norank_d__Bacteria; p__Bacteroidota; c__Bacteroidia; o__Flavobacteriales; f__Cryomorphaceae; g__NS10_marine_group	0.2	0	0.8	0
	d__Bacteria; k__norank_d__Bacteria; p__Verrucomicrobiota; c__Lentisphaeria; o__unclassified_c__Lentisphaeria; f__unclassified_c__Lentisphaeria; g__unclassified_c__Lentisphaeria	0	0.4	0.6	0
	d__Bacteria; k__norank_d__Bacteria; p__Bacteroidota; c__Bacteroidia; o__Chitinophagales; f__Chitinophagaceae; g__unclassified_f__Chitinophagaceae	0	0	1	0
	d__Bacteria; k__norank_d__Bacteria; p__Cyanobacteria; c__Cyanobacteriia; o__Leptolyngbyales; f__Leptolyngbyaceae; g__norank_f__Leptolyngbyaceae	0	0.2	0	0.8
	d__Bacteria; k__norank_d__Bacteria; p__Actinobacteriota; c__Actinobacteria; o__Propionibacteriales; f__Propionibacteriaceae; g__Propionicimonas	1	0	0	0
	d__Bacteria; k__norank_d__Bacteria; p__Proteobacteria; c__Alphaproteobacteria; o__Rhodobacterales; f__Rhodobacteraceae; g__Rubellimicrobium	0	0.4	0	0.6
	d__Bacteria; k__norank_d__Bacteria; p__Bacteroidota; c__Bacteroidia; o__Bacteroidales; f__F082; g__norank_f__F082	0	1	0	0
	d__Bacteria; k__norank_d__Bacteria; p__Proteobacteria; c__Gammaproteobacteria; o__Aeromonadales; f__Aeromonadaceae; g__Oceanimonas	0	0	1	0
	d__Bacteria; k__norank_d__Bacteria; p__Bacteroidota; c__Bacteroidia; o__Flavobacteriales; f__Flavobacteriaceae; g__Hyunsoonleella	0.6	0	0.4	0
	d__Bacteria; k__norank_d__Bacteria; p__Bacteroidota; c__Bacteroidia; o__Chitinophagales; f__Chitinophagaceae; g__Flavihumibacter	0.8	0	0	0.2
	d__Bacteria; k__norank_d__Bacteria; p__Proteobacteria; c__Gammaproteobacteria; o__Cellvibrionales; f__Cellvibrionaceae; g__Maricurvus	0	0	1	0
	d__Bacteria; k__norank_d__Bacteria; p__Proteobacteria; c__Alphaproteobacteria; o__Rhodobacterales; f__Rhodobacteraceae; g__Marivita	0	0	1	0
	d__Bacteria; k__norank_d__Bacteria; p__Bacteroidota; c__Bacteroidia; o__Chitinophagales; f__37-13; g__norank_f__37-13	0	0	1	0
	d__Bacteria; k__norank_d__Bacteria; p__Proteobacteria; c__Alphaproteobacteria; o__Rhizobiales; f__Beijerinckiaceae; g__norank_f__Beijerinckiaceae	0	0	0	1
	d__Bacteria; k__norank_d__Bacteria; p__Planctomycetota; c__Phycisphaerae; o__CCM11a; f__norank_o__CCM11a; g__norank_f__norank_o__CCM11a	0	0	1	0
	d__Bacteria; k__norank_d__Bacteria; p__Bacteroidota; c__Bacteroidia; o__Flavobacteriales; f__Flavobacteriaceae; g__Algibacter	0.2	0.6	0	0.2
	d__Bacteria; k__norank_d__Bacteria; p__Proteobacteria; c__Gammaproteobacteria; o__Chromatiales; f__Sedimenticolaceae; g__Candidatus_Thiodiazotropha	0	1	0	0
	d__Bacteria; k__norank_d__Bacteria; p__Proteobacteria; c__Gammaproteobacteria; o__Burkholderiales; f__Rhodocyclaceae; g__Sulfuritalea	0	0	0	1
	d__Bacteria; k__norank_d__Bacteria; p__Patescibacteria; c__Gracilibacteria; o__Absconditabacteriales_SR1; f__norank_o__Absconditabacteriales_SR1; g__norank_f__norank_o__Absconditabacteriales_SR1	0	0.4	0.4	0.2
	d__Bacteria; k__norank_d__Bacteria; p__Chloroflexi; c__Anaerolineae; o__RBG-13-54-9; f__norank_o__RBG-13-54-9; g__norank_f__norank_o__RBG-13-54-9	0	0.6	0	0.4
	d__Bacteria; k__norank_d__Bacteria; p__Proteobacteria; c__Alphaproteobacteria; o__Caulobacterales; f__Hyphomonadaceae; g__SWB02	0	0	0	1
	d__Bacteria; k__norank_d__Bacteria; p__Proteobacteria; c__Alphaproteobacteria; o__Paracaedibacterales; f__Paracaedibacteraceae; g__Candidatus_Paracaedibacter	1	0	0	0
	d__Bacteria; k__norank_d__Bacteria; p__Firmicutes; c__Bacilli; o__Erysipelotrichales; f__Erysipelotrichaceae; g__Dubosiella	0	0	0	0.8
	d__Bacteria; k__norank_d__Bacteria; p__Proteobacteria; c__Gammaproteobacteria; o__Burkholderiales; f__Oxalobacteraceae; g__norank_f__Oxalobacteraceae	0.8	0	0	0
	d__Bacteria; k__norank_d__Bacteria; p__Patescibacteria; c__Parcubacteria; o__Candidatus_Moranbacteria; f__norank_o__Candidatus_Moranbacteria; g__norank_f__norank_o__Candidatus_Moranbacteria	0	0	0	0.8
	d__Bacteria; k__norank_d__Bacteria; p__Proteobacteria; c__Alphaproteobacteria; o__Rhizobiales; f__Pleomorphomonadaceae; g__Chthonobacter	0	0	0	0.8
	d__Bacteria; k__norank_d__Bacteria; p__Proteobacteria; c__Gammaproteobacteria; o__Burkholderiales; f__MWH-UniP1_aquatic_group; g__norank_f__MWH-UniP1_aquatic_group	0.4	0	0.4	0
	d__Bacteria; k__norank_d__Bacteria; p__Bacteroidota; c__Bacteroidia; o__Flavobacteriales; f__Flavobacteriaceae; g__Leptobacterium	0.4	0	0.2	0.2
	d__Bacteria; k__norank_d__Bacteria; p__Actinobacteriota; c__Coriobacteriia; o__Coriobacteriales; f__Eggerthellaceae; g__Eggerthella	0	0.8	0	0
	d__Bacteria; k__norank_d__Bacteria; p__Firmicutes; c__Clostridia; o__Oscillospirales; f__Ruminococcaceae; g__norank_f__Ruminococcaceae	0	0.8	0	0
	d__Bacteria; k__norank_d__Bacteria; p__Acidobacteriota; c__Acidobacteriae; o__Acidobacteriales; f__norank_o__Acidobacteriales; g__norank_f__norank_o__Acidobacteriales	0.8	0	0	0
	d__Bacteria; k__norank_d__Bacteria; p__Halanaerobiaeota; c__Halanaerobiia; o__Halanaerobiales; f__Halobacteroidaceae; g__norank_f__Halobacteroidaceae	0	0	0	0.8
	d__Bacteria; k__norank_d__Bacteria; p__Firmicutes; c__Bacilli; o__Erysipelotrichales; f__Erysipelatoclostridiaceae; g__Erysipelatoclostridium	0	0	0.8	0
	d__Bacteria; k__norank_d__Bacteria; p__Actinobacteriota; c__Actinobacteria; o__Micrococcales; f__Brevibacteriaceae; g__Brevibacterium	0	0.8	0	0
	d__Bacteria; k__norank_d__Bacteria; p__Patescibacteria; c__Parcubacteria; o__Candidatus_Yanofskybacteria; f__norank_o__Candidatus_Yanofskybacteria; g__norank_f__norank_o__Candidatus_Yanofskybacteria	0.8	0	0	0
	d__Bacteria; k__norank_d__Bacteria; p__Actinobacteriota; c__Actinobacteria; o__Pseudonocardiales; f__Pseudonocardiaceae; g__unclassified_f__Pseudonocardiaceae	0.8	0	0	0
	d__Bacteria; k__norank_d__Bacteria; p__Proteobacteria; c__Alphaproteobacteria; o__Micropepsales; f__Micropepsaceae; g__norank_f__Micropepsaceae	0	0	0.8	0
	d__Bacteria; k__norank_d__Bacteria; p__Synergistota; c__Synergistia; o__Synergistales; f__Synergistaceae; g__Thermovirga	0	0.8	0	0
	d__Bacteria; k__norank_d__Bacteria; p__Cyanobacteria; c__Cyanobacteriia; o__Cyanobacteriales; f__Cyanobacteriaceae; g__Symphothece_PCC-7002	0	0	0.8	0
	d__Bacteria; k__norank_d__Bacteria; p__Proteobacteria; c__Alphaproteobacteria; o__Rhodospirillales; f__Magnetospiraceae; g__unclassified_f__Magnetospiraceae	0	0	0.8	0
	d__Bacteria; k__norank_d__Bacteria; p__Proteobacteria; c__Gammaproteobacteria; o__Burkholderiales; f__Oxalobacteraceae; g__Janthinobacterium	0.8	0	0	0
	d__Bacteria; k__norank_d__Bacteria; p__Proteobacteria; c__Alphaproteobacteria; o__Caulobacterales; f__Caulobacteraceae; g__unclassified_f__Caulobacteraceae	0	0	0	0.8
	d__Bacteria; k__norank_d__Bacteria; p__Actinobacteriota; c__Actinobacteria; o__Micrococcales; f__Microbacteriaceae; g__Agromyces	0	0	0.6	0.2
	d__Bacteria; k__norank_d__Bacteria; p__Patescibacteria; c__ABY1; o__Candidatus_Kuenenbacteria; f__norank_o__Candidatus_Kuenenbacteria; g__norank_f__norank_o__Candidatus_Kuenenbacteria	0	0.4	0.4	0
	d__Bacteria; k__norank_d__Bacteria; p__Proteobacteria; c__Gammaproteobacteria; o__Nitrosococcales; f__Nitrosococcaceae; g__CI75cm.2.12	0	0.4	0.4	0
	d__Bacteria; k__norank_d__Bacteria; p__Patescibacteria; c__ABY1; o__Candidatus_Falkowbacteria; f__norank_o__Candidatus_Falkowbacteria; g__norank_f__norank_o__Candidatus_Falkowbacteria	0.4	0.4	0	0
	d__Bacteria; k__norank_d__Bacteria; p__Proteobacteria; c__Gammaproteobacteria; o__Burkholderiales; f__Alcaligenaceae; g__GKS98_freshwater_group	0.8	0	0	0
	d__Bacteria; k__norank_d__Bacteria; p__Proteobacteria; c__Gammaproteobacteria; o__Piscirickettsiales; f__Piscirickettsiaceae; g__Piscirickettsia	0	0	0.8	0
	d__Bacteria; k__norank_d__Bacteria; p__Bacteroidota; c__Bacteroidia; o__Flavobacteriales; f__Crocinitomicaceae; g__Salinirepens	0.4	0	0.4	0
	d__Bacteria; k__norank_d__Bacteria; p__Cyanobacteria; c__Cyanobacteriia; o__Limnotrichales; f__Limnotrichaceae; g__Limnothrix	0	0	0.8	0
	d__Bacteria; k__norank_d__Bacteria; p__Proteobacteria; c__Gammaproteobacteria; o__Steroidobacterales; f__Woeseiaceae; g__unclassified_f__Woeseiaceae	0	0	0	0.8
	d__Bacteria; k__norank_d__Bacteria; p__Cyanobacteria; c__Cyanobacteriia; o__Cyanobacteriales; f__Cyanobacteriaceae; g__unclassified_f__Cyanobacteriaceae	0	0.8	0	0
	d__Bacteria; k__norank_d__Bacteria; p__Bacteroidota; c__Bacteroidia; o__Bacteroidales; f__Prolixibacteraceae; g__unclassified_f__Prolixibacteraceae	0	0.8	0	0
	d__Bacteria; k__norank_d__Bacteria; p__Patescibacteria; c__Gracilibacteria; o__unclassified_c__Gracilibacteria; f__unclassified_c__Gracilibacteria; g__unclassified_c__Gracilibacteria	0	0	0.8	0
	d__Bacteria; k__norank_d__Bacteria; p__Actinobacteriota; c__Actinobacteria; o__Pseudonocardiales; f__Pseudonocardiaceae; g__Actinomycetospora	0	0	0.8	0
	d__Bacteria; k__norank_d__Bacteria; p__Desulfobacterota; c__Desulfomonilia; o__Desulfomonilales; f__Desulfomonilaceae; g__Desulfomonile	0	0.8	0	0
	d__Bacteria; k__norank_d__Bacteria; p__Methylomirabilota; c__Methylomirabilia; o__Rokubacteriales; f__WX65; g__norank_f__WX65	0	0	0	0.8
	d__Bacteria; k__norank_d__Bacteria; p__Bacteroidota; c__Bacteroidia; o__Flavobacteriales; f__Flavobacteriaceae; g__Muriicola	0.8	0	0	0
	d__Bacteria; k__norank_d__Bacteria; p__Proteobacteria; c__Gammaproteobacteria; o__Burkholderiales; f__Comamonadaceae; g__Tepidimonas	0	0	0	0.8
	d__Bacteria; k__norank_d__Bacteria; p__Proteobacteria; c__Alphaproteobacteria; o__Alphaproteobacteria_Incertae_Sedis; f__unclassified_o__Alphaproteobacteria_Incertae_Sedis; g__Acuticoccus	0	0	0	0.8
	d__Bacteria; k__norank_d__Bacteria; p__Proteobacteria; c__Gammaproteobacteria; o__Enterobacterales; f__Morganellaceae; g__Morganella	0	0.6	0	0.2
	d__Bacteria; k__norank_d__Bacteria; p__Proteobacteria; c__Alphaproteobacteria; o__Sphingomonadales; f__Sphingomonadaceae; g__Sphingopyxis	0	0	0	0.8
	d__Bacteria; k__norank_d__Bacteria; p__Bacteroidota; c__Bacteroidia; o__Flavobacteriales; f__Cryomorphaceae; g__Cryomorpha	0	0.8	0	0
	d__Bacteria; k__norank_d__Bacteria; p__Myxococcota; c__Polyangia; o__MidBa8; f__norank_o__MidBa8; g__norank_f__norank_o__MidBa8	0	0.8	0	0
	d__Bacteria; k__norank_d__Bacteria; p__Acidobacteriota; c__Aminicenantia; o__Aminicenantales; f__norank_o__Aminicenantales; g__norank_f__norank_o__Aminicenantales	0	0	0	0.8
	d__Bacteria; k__norank_d__Bacteria; p__Desulfobacterota; c__Desulfobacteria; o__Desulfobacterales; f__Desulfobacteraceae; g__Desulfocella	0	0.8	0	0
	d__Bacteria; k__norank_d__Bacteria; p__Bacteroidota; c__Bacteroidia; o__Cytophagales; f__Flammeovirgaceae; g__Flammeovirga	0	0.2	0.6	0
	d__Bacteria; k__norank_d__Bacteria; p__Bacteroidota; c__Bacteroidia; o__Bacteroidales; f__Paludibacteraceae; g__Paludibacter	0.8	0	0	0
	d__Bacteria; k__norank_d__Bacteria; p__Bacteroidota; c__Bacteroidia; o__Sphingobacteriales; f__AKYH767; g__norank_f__AKYH767	0	0.6	0	0.2
	d__Bacteria; k__norank_d__Bacteria; p__Entotheonellaeota; c__Entotheonellia; o__Entotheonellales; f__Entotheonellaceae; g__unclassified_f__Entotheonellaceae	0.4	0	0.4	0
	d__Bacteria; k__norank_d__Bacteria; p__Proteobacteria; c__Gammaproteobacteria; o__Burkholderiales; f__Comamonadaceae; g__Schlegelella	0	0	0	0.8
	d__Bacteria; k__norank_d__Bacteria; p__Proteobacteria; c__Gammaproteobacteria; o__Cellvibrionales; f__Cellvibrionaceae; g__Pseudoteredinibacter	0	0.8	0	0
	d__Bacteria; k__norank_d__Bacteria; p__Proteobacteria; c__Alphaproteobacteria; o__Rhizobiales; f__Hyphomicrobiaceae; g__Pedomicrobium	0	0	0	0.8
	d__Bacteria; k__norank_d__Bacteria; p__Bacteroidota; c__Bacteroidia; o__Chitinophagales; f__Chitinophagaceae; g__Ferruginibacter	0	0	0	0.8
	d__Bacteria; k__norank_d__Bacteria; p__Firmicutes; c__Clostridia; o__Lachnospirales; f__Lachnospiraceae; g__Eubacterium_hallii_group	0	0	0	0.8
	d__Bacteria; k__norank_d__Bacteria; p__Cyanobacteria; c__Sericytochromatia; o__norank_c__Sericytochromatia; f__norank_o__norank_c__Sericytochromatia; g__norank_f__norank_o__norank_c__Sericytochromatia	0	0	0.4	0.4
	d__Bacteria; k__norank_d__Bacteria; p__Firmicutes; c__Clostridia; o__Peptostreptococcales-Tissierellales; f__norank_o__Peptostreptococcales-Tissierellales; g__Parvimonas	0	0	0.8	0
	d__Bacteria; k__norank_d__Bacteria; p__Cyanobacteria; c__Vampirivibrionia; o__Gastranaerophilales; f__norank_o__Gastranaerophilales; g__norank_f__norank_o__Gastranaerophilales	0.4	0.4	0	0
	d__Bacteria; k__norank_d__Bacteria; p__Planctomycetota; c__Planctomycetes; o__Pirellulales; f__Pirellulaceae; g__unclassified_f__Pirellulaceae	0	0.6	0	0.2
	d__Bacteria; k__norank_d__Bacteria; p__Campilobacterota; c__Campylobacteria; o__Campylobacterales; f__Sulfurospirillaceae; g__Sulfurospirillum	0.4	0	0.2	0
	d__Bacteria; k__norank_d__Bacteria; p__Patescibacteria; c__Gracilibacteria; o__Candidatus_Peregrinibacteria; f__norank_o__Candidatus_Peregrinibacteria; g__norank_f__norank_o__Candidatus_Peregrinibacteria	0	0	0.4	0.2
	d__Bacteria; k__norank_d__Bacteria; p__Verrucomicrobiota; c__Verrucomicrobiae; o__Verrucomicrobiales; f__Rubritaleaceae; g__Persicirhabdus	0.2	0	0	0.4
	d__Bacteria; k__norank_d__Bacteria; p__Firmicutes; c__Bacilli; o__Erysipelotrichales; f__Erysipelotrichaceae; g__ZOR0006	0.2	0	0	0.4
	d__Bacteria; k__norank_d__Bacteria; p__Desulfobacterota; c__Desulfobulbia; o__Desulfobulbales; f__Desulfobulbaceae; g__norank_f__Desulfobulbaceae	0	0.4	0.2	0
	d__Bacteria; k__norank_d__Bacteria; p__Cyanobacteria; c__Cyanobacteriia; o__Cyanobacteriales; f__Cyanobacteriaceae; g__Annamia_HOs24	0	0.4	0.2	0
	d__Bacteria; k__norank_d__Bacteria; p__Proteobacteria; c__Gammaproteobacteria; o__Thiomicrospirales; f__Thiomicrospiraceae; g__endosymbionts_f__Thiomicrospiraceae	0	0.2	0.4	0
	d__Bacteria; k__norank_d__Bacteria; p__Patescibacteria; c__ABY1; o__Candidatus_Uhrbacteria; f__norank_o__Candidatus_Uhrbacteria; g__norank_f__norank_o__Candidatus_Uhrbacteria	0	0	0.4	0.2
	d__Bacteria; k__norank_d__Bacteria; p__Nitrospirota; c__Thermodesulfovibrionia; o__norank_c__Thermodesulfovibrionia; f__norank_o__norank_c__Thermodesulfovibrionia; g__norank_f__norank_o__norank_c__Thermodesulfovibrionia	0	0	0.4	0.2
	d__Bacteria; k__norank_d__Bacteria; p__Bacteroidota; c__Bacteroidia; o__Flavobacteriales; f__Cryomorphaceae; g__Phaeocystidibacter	0	0	0.6	0
	d__Bacteria; k__norank_d__Bacteria; p__Bacteroidota; c__Bacteroidia; o__Chitinophagales; f__Chitinophagaceae; g__Dinghuibacter	0	0	0	0.6
	d__Bacteria; k__norank_d__Bacteria; p__Bacteroidota; c__Bacteroidia; o__Bacteroidales; f__Bacteroidetes_vadinHA17; g__norank_f__Bacteroidetes_vadinHA17	0	0.6	0	0
	d__Bacteria; k__norank_d__Bacteria; p__Firmicutes; c__Bacilli; o__Bacillales; f__Planococcaceae; g__Planococcus	0	0.6	0	0
	d__Bacteria; k__norank_d__Bacteria; p__Firmicutes; c__Clostridia; o__norank_c__Clostridia; f__Hungateiclostridiaceae; g__unclassified_f__Hungateiclostridiaceae	0	0	0.6	0
	d__Bacteria; k__norank_d__Bacteria; p__Proteobacteria; c__Alphaproteobacteria; o__Sphingomonadales; f__Sphingomonadaceae; g__Rhizorhapis	0	0	0	0.6
	d__Bacteria; k__norank_d__Bacteria; p__Firmicutes; c__Bacilli; o__Paenibacillales; f__Paenibacillaceae; g__Cohnella	0	0	0	0.6
	d__Bacteria; k__norank_d__Bacteria; p__Bdellovibrionota; c__Oligoflexia; o__Oligoflexales; f__norank_o__Oligoflexales; g__unclassified_f__norank_o__Oligoflexales	0	0	0	0.6
	d__Bacteria; k__norank_d__Bacteria; p__Proteobacteria; c__Alphaproteobacteria; o__SAR11_clade; f__Clade_I; g__Clade_Ib	0	0	0	0.6
	d__Bacteria; k__norank_d__Bacteria; p__Desulfobacterota; c__Desulfobacteria; o__Desulfobacterales; f__Desulfosarcinaceae; g__Desulfosarcina	0	0.6	0	0
	d__Bacteria; k__norank_d__Bacteria; p__Proteobacteria; c__Gammaproteobacteria; o__Alteromonadales; f__Psychromonadaceae; g__Psychromonas	0.6	0	0	0
	d__Bacteria; k__norank_d__Bacteria; p__Nitrospinota; c__Nitrospinia; o__Nitrospinales; f__Nitrospinaceae; g__norank_f__Nitrospinaceae	0	0	0.6	0
	d__Bacteria; k__norank_d__Bacteria; p__Proteobacteria; c__Alphaproteobacteria; o__Kiloniellales; f__Kiloniellaceae; g__Limibacillus	0.6	0	0	0
	d__Bacteria; k__norank_d__Bacteria; p__Proteobacteria; c__Gammaproteobacteria; o__Pseudomonadales; f__Moraxellaceae; g__Alkanindiges	0	0	0	0.6
	d__Bacteria; k__norank_d__Bacteria; p__Chloroflexi; c__Dehalococcoidia; o__MSBL5; f__norank_o__MSBL5; g__norank_f__norank_o__MSBL5	0	0	0	0.6
	d__Bacteria; k__norank_d__Bacteria; p__Firmicutes; c__Clostridia; o__Lachnospirales; f__Lachnospiraceae; g__Shuttleworthia	0	0.6	0	0
	d__Bacteria; k__norank_d__Bacteria; p__Proteobacteria; c__Gammaproteobacteria; o__Francisellales; f__Francisellaceae; g__unclassified_f__Francisellaceae	0	0	0.6	0
	d__Bacteria; k__norank_d__Bacteria; p__Firmicutes; c__Bacilli; o__Lactobacillales; f__Carnobacteriaceae; g__Trichococcus	0.6	0	0	0
	d__Bacteria; k__norank_d__Bacteria; p__Bacteroidota; c__Bacteroidia; o__Flavobacteriales; f__NS7_marine_group; g__norank_f__NS7_marine_group	0	0	0.6	0
	d__Bacteria; k__norank_d__Bacteria; p__Proteobacteria; c__Alphaproteobacteria; o__Rhizobiales; f__Devosiaceae; g__unclassified_f__Devosiaceae	0	0	0.6	0
	d__Bacteria; k__norank_d__Bacteria; p__Proteobacteria; c__Alphaproteobacteria; o__Parvibaculales; f__unclassified_o__Parvibaculales; g__unclassified_o__Parvibaculales	0	0	0.6	0
	d__Bacteria; k__norank_d__Bacteria; p__Elusimicrobiota; c__Elusimicrobia; o__MVP-88; f__norank_o__MVP-88; g__norank_f__norank_o__MVP-88	0	0	0.6	0
	d__Bacteria; k__norank_d__Bacteria; p__Cyanobacteria; c__Cyanobacteriia; o__Pseudanabaenales; f__Pseudanabaenaceae; g__Pseudanabaena_PCC-7367	0	0.6	0	0
	d__Bacteria; k__norank_d__Bacteria; p__Bacteroidota; c__Bacteroidia; o__Flavobacteriales; f__Flavobacteriaceae; g__Kordia	0	0	0	0.6
	d__Bacteria; k__norank_d__Bacteria; p__Actinobacteriota; c__Actinobacteria; o__Corynebacteriales; f__Dietziaceae; g__Dietzia	0	0	0	0.6
	d__Bacteria; k__norank_d__Bacteria; p__Firmicutes; c__Clostridia; o__Clostridia_vadinBB60_group; f__norank_o__Clostridia_vadinBB60_group; g__norank_f__norank_o__Clostridia_vadinBB60_group	0	0.6	0	0
	d__Bacteria; k__norank_d__Bacteria; p__Campilobacterota; c__Campylobacteria; o__Campylobacterales; f__Helicobacteraceae; g__unclassified_f__Helicobacteraceae	0	0.6	0	0
	d__Bacteria; k__norank_d__Bacteria; p__WS2; c__norank_p__WS2; o__norank_c__norank_p__WS2; f__norank_o__norank_c__norank_p__WS2; g__norank_f__norank_o__norank_c__norank_p__WS2	0	0	0	0.6
	d__Bacteria; k__norank_d__Bacteria; p__Firmicutes; c__Bacilli; o__Bacillales; f__Bacillaceae; g__Virgibacillus	0	0	0	0.6
	d__Bacteria; k__norank_d__Bacteria; p__Proteobacteria; c__Gammaproteobacteria; o__Burkholderiales; f__Chromobacteriaceae; g__Vogesella	0.6	0	0	0
	d__Bacteria; k__norank_d__Bacteria; p__Verrucomicrobiota; c__Lentisphaeria; o__Victivallales; f__unclassified_o__Victivallales; g__unclassified_o__Victivallales	0	0	0.6	0
	d__Bacteria; k__norank_d__Bacteria; p__Firmicutes; c__Negativicutes; o__Veillonellales-Selenomonadales; f__Selenomonadaceae; g__unclassified_f__Selenomonadaceae	0	0	0	0.6
	d__Bacteria; k__norank_d__Bacteria; p__Actinobacteriota; c__Actinobacteria; o__Micrococcales; f__Cellulomonadaceae; g__unclassified_f__Cellulomonadaceae	0	0	0	0.6
	d__Bacteria; k__norank_d__Bacteria; p__Bacteroidota; c__Bacteroidia; o__Cytophagales; f__Hymenobacteraceae; g__Hymenobacter	0	0	0.6	0
	d__Bacteria; k__norank_d__Bacteria; p__Planctomycetota; c__Phycisphaerae; o__Phycisphaerales; f__AKAU3564_sediment_group; g__norank_f__AKAU3564_sediment_group	0	0.6	0	0
	d__Bacteria; k__norank_d__Bacteria; p__Proteobacteria; c__Alphaproteobacteria; o__Acetobacterales; f__Acetobacteraceae; g__Acetobacter	0	0	0	0.6
	d__Bacteria; k__norank_d__Bacteria; p__Firmicutes; c__Bacilli; o__Lactobacillales; f__Leuconostocaceae; g__Leuconostoc	0	0.6	0	0
	d__Bacteria; k__norank_d__Bacteria; p__Firmicutes; c__Clostridia; o__Lachnospirales; f__Lachnospiraceae; g__Acetitomaculum	0	0	0	0.6
	d__Bacteria; k__norank_d__Bacteria; p__Elusimicrobiota; c__Lineage_IIc; o__norank_c__Lineage_IIc; f__norank_o__norank_c__Lineage_IIc; g__norank_f__norank_o__norank_c__Lineage_IIc	0	0	0.6	0
	d__Bacteria; k__norank_d__Bacteria; p__Acidobacteriota; c__Holophagae; o__Subgroup_7; f__norank_o__Subgroup_7; g__norank_f__norank_o__Subgroup_7	0	0	0	0.6
	d__Bacteria; k__norank_d__Bacteria; p__Proteobacteria; c__Alphaproteobacteria; o__Acetobacterales; f__Acetobacteraceae; g__Craurococcus-Caldovatus	0	0.6	0	0
	d__Bacteria; k__norank_d__Bacteria; p__Verrucomicrobiota; c__Verrucomicrobiae; o__Verrucomicrobiales; f__Rubritaleaceae; g__norank_f__Rubritaleaceae	0	0.6	0	0
	d__Bacteria; k__norank_d__Bacteria; p__Bacteroidota; c__Bacteroidia; o__Flavobacteriales; f__Flavobacteriaceae; g__Galbibacter	0.6	0	0	0
	d__Bacteria; k__norank_d__Bacteria; p__Firmicutes; c__Bacilli; o__Brevibacillales; f__Brevibacillaceae; g__Brevibacillus	0	0	0	0.6
	d__Bacteria; k__norank_d__Bacteria; p__Cyanobacteria; c__Vampirivibrionia; o__Obscuribacterales; f__Obscuribacteraceae; g__Candidatus_Obscuribacter	0	0	0	0.6
	d__Bacteria; k__norank_d__Bacteria; p__Firmicutes; c__Bacilli; o__Erysipelotrichales; f__Erysipelatoclostridiaceae; g__UCG-004	0	0	0	0.6
	d__Bacteria; k__norank_d__Bacteria; p__Firmicutes; c__Bacilli; o__Bacillales; f__Planococcaceae; g__Chryseomicrobium	0	0	0	0.6
	d__Bacteria; k__norank_d__Bacteria; p__Bacteroidota; c__Bacteroidia; o__Bacteroidales; f__Tannerellaceae; g__Parabacteroides	0.6	0	0	0
	d__Bacteria; k__norank_d__Bacteria; p__Calditrichota; c__Calditrichia; o__Calditrichales; f__Calditrichaceae; g__SM23-31	0.6	0	0	0
	d__Bacteria; k__norank_d__Bacteria; p__Fibrobacterota; c__Fibrobacteria; o__Fibrobacterales; f__unclassified_o__Fibrobacterales; g__unclassified_o__Fibrobacterales	0	0.6	0	0
	d__Bacteria; k__norank_d__Bacteria; p__Proteobacteria; c__Gammaproteobacteria; o__Oceanospirillales; f__Halomonadaceae; g__Terasakiispira	0	0	0	0.6
	d__Bacteria; k__norank_d__Bacteria; p__Proteobacteria; c__Alphaproteobacteria; o__Defluviicoccales; f__unclassified_o__Defluviicoccales; g__unclassified_o__Defluviicoccales	0	0.6	0	0
	d__Bacteria; k__norank_d__Bacteria; p__Proteobacteria; c__Alphaproteobacteria; o__Rhodobacterales; f__Rhodobacteraceae; g__Aestuariicoccus	0	0	0	0.6
	d__Bacteria; k__norank_d__Bacteria; p__Actinobacteriota; c__Actinobacteria; o__unclassified_c__Actinobacteria; f__unclassified_c__Actinobacteria; g__unclassified_c__Actinobacteria	0	0	0	0.6
	d__Bacteria; k__norank_d__Bacteria; p__Campilobacterota; c__Campylobacteria; o__Campylobacterales; f__Sulfurimonadaceae; g__Sulfurimonas	0	0	0.6	0
	d__Bacteria; k__norank_d__Bacteria; p__Proteobacteria; c__Gammaproteobacteria; o__Cellvibrionales; f__Cellvibrionaceae; g__Aestuariicella	0	0.6	0	0
	d__Bacteria; k__norank_d__Bacteria; p__Proteobacteria; c__Alphaproteobacteria; o__Sphingomonadales; f__Sphingomonadaceae; g__Sphingoaurantiacus	0	0	0	0.6
	d__Bacteria; k__norank_d__Bacteria; p__Bacteroidota; c__Bacteroidia; o__Flavobacteriales; f__Flavobacteriaceae; g__Sinomicrobium	0.6	0	0	0
	d__Bacteria; k__norank_d__Bacteria; p__Gemmatimonadota; c__Gemmatimonadetes; o__Gemmatimonadales; f__Gemmatimonadaceae; g__Gemmatimonas	0	0	0	0.6
	d__Bacteria; k__norank_d__Bacteria; p__Desulfobacterota; c__Desulfuromonadia; o__norank_c__Desulfuromonadia; f__unclassified_o__norank_c__Desulfuromonadia; g__unclassified_o__norank_c__Desulfuromonadia	0	0.6	0	0
	d__Bacteria; k__norank_d__Bacteria; p__Bacteroidota; c__Bacteroidia; o__Flavobacteriales; f__Flavobacteriaceae; g__Arenibacter	0.6	0	0	0
	d__Bacteria; k__norank_d__Bacteria; p__Campilobacterota; c__Campylobacteria; o__Campylobacterales; f__Sulfurimonadaceae; g__Sulfuricurvum	0	0	0	0.6
	d__Bacteria; k__norank_d__Bacteria; p__Actinobacteriota; c__Coriobacteriia; o__Coriobacteriales; f__Eggerthellaceae; g__Senegalimassilia	0	0	0.6	0
	d__Bacteria; k__norank_d__Bacteria; p__Proteobacteria; c__Alphaproteobacteria; o__SAR11_clade; f__Clade_I; g__unclassified_f__Clade_I	0	0	0	0.6
	d__Bacteria; k__norank_d__Bacteria; p__Proteobacteria; c__Gammaproteobacteria; o__PLTA13; f__norank_o__PLTA13; g__norank_f__norank_o__PLTA13	0.6	0	0	0
	d__Bacteria; k__norank_d__Bacteria; p__Firmicutes; c__Clostridia; o__Clostridiales; f__Clostridiaceae; g__Clostridium_sensu_stricto_18	0	0	0.6	0
	d__Bacteria; k__norank_d__Bacteria; p__Actinobacteriota; c__Thermoleophilia; o__Solirubrobacterales; f__unclassified_o__Solirubrobacterales; g__unclassified_o__Solirubrobacterales	0	0	0	0.6
	d__Bacteria; k__norank_d__Bacteria; p__Firmicutes; c__Clostridia; o__Lachnospirales; f__Lachnospiraceae; g__Catonella	0	0	0	0.6
	d__Bacteria; k__norank_d__Bacteria; p__Firmicutes; c__Clostridia; o__Lachnospirales; f__Lachnospiraceae; g__Roseburia	0	0	0	0.6
	d__Bacteria; k__norank_d__Bacteria; p__NKB15; c__norank_p__NKB15; o__norank_c__norank_p__NKB15; f__norank_o__norank_c__norank_p__NKB15; g__norank_f__norank_o__norank_c__norank_p__NKB15	0	0.4	0	0
	d__Bacteria; k__norank_d__Bacteria; p__Planctomycetota; c__Planctomycetes; o__Planctomycetales; f__unclassified_o__Planctomycetales; g__unclassified_o__Planctomycetales	0	0.4	0	0
	d__Bacteria; k__norank_d__Bacteria; p__Proteobacteria; c__Alphaproteobacteria; o__Rhizobiales; f__Rhizobiaceae; g__Aliihoeflea	0	0.4	0	0
	d__Bacteria; k__norank_d__Bacteria; p__Acidobacteriota; c__Blastocatellia; o__11-24; f__norank_o__11-24; g__norank_f__norank_o__11-24	0	0	0	0.4
	d__Bacteria; k__norank_d__Bacteria; p__Patescibacteria; c__Parcubacteria; o__GW2011-GWA2-46-7; f__norank_o__GW2011-GWA2-46-7; g__norank_f__norank_o__GW2011-GWA2-46-7	0	0	0	0.4
	d__Bacteria; k__norank_d__Bacteria; p__Proteobacteria; c__Gammaproteobacteria; o__eub62A3; f__norank_o__eub62A3; g__norank_f__norank_o__eub62A3	0	0	0.4	0
	d__Bacteria; k__norank_d__Bacteria; p__Actinobacteriota; c__MB-A2-108; o__norank_c__MB-A2-108; f__norank_o__norank_c__MB-A2-108; g__norank_f__norank_o__norank_c__MB-A2-108	0	0	0	0.4
	d__Bacteria; k__norank_d__Bacteria; p__Firmicutes; c__Bacilli; o__Thermoactinomycetales; f__Thermoactinomycetaceae; g__Pasteuria	0	0	0	0.4
	d__Bacteria; k__norank_d__Bacteria; p__Verrucomicrobiota; c__Kiritimatiellae; o__Kiritimatiellales; f__Kiritimatiellaceae; g__MSBL3	0	0.4	0	0
	d__Bacteria; k__norank_d__Bacteria; p__Myxococcota; c__Polyangia; o__mle1-27; f__norank_o__mle1-27; g__norank_f__norank_o__mle1-27	0	0	0	0.4
	d__Bacteria; k__norank_d__Bacteria; p__FW113; c__norank_p__FW113; o__norank_c__norank_p__FW113; f__norank_o__norank_c__norank_p__FW113; g__norank_f__norank_o__norank_c__norank_p__FW113	0	0.4	0	0
	d__Bacteria; k__norank_d__Bacteria; p__Firmicutes; c__Clostridia; o__Peptostreptococcales-Tissierellales; f__norank_o__Peptostreptococcales-Tissierellales; g__Peptoniphilus	0.4	0	0	0
	d__Bacteria; k__norank_d__Bacteria; p__Proteobacteria; c__Alphaproteobacteria; o__Holosporales; f__Holosporaceae; g__Holospora	0	0	0	0.4
	d__Bacteria; k__norank_d__Bacteria; p__Proteobacteria; c__Alphaproteobacteria; o__Rhodobacterales; f__Rhodobacteraceae; g__Haematobacter	0	0.4	0	0
	d__Bacteria; k__norank_d__Bacteria; p__Bacteroidota; c__Bacteroidia; o__Cytophagales; f__Spirosomaceae; g__Lacihabitans	0.4	0	0	0
	d__Bacteria; k__norank_d__Bacteria; p__Campilobacterota; c__Campylobacteria; o__Campylobacterales; f__Sulfurovaceae; g__Sulfurovum	0	0.2	0	0.2
	d__Bacteria; k__norank_d__Bacteria; p__Firmicutes; c__unclassified_p__Firmicutes; o__unclassified_p__Firmicutes; f__unclassified_p__Firmicutes; g__unclassified_p__Firmicutes	0	0.4	0	0
	d__Bacteria; k__norank_d__Bacteria; p__Cyanobacteria; c__Cyanobacteriia; o__Phormidesmiales; f__Phormidesmiaceae; g__unclassified_f__Phormidesmiaceae	0	0.4	0	0
	d__Bacteria; k__norank_d__Bacteria; p__Proteobacteria; c__Alphaproteobacteria; o__Azospirillales; f__Azospirillaceae; g__Azospirillum	0	0.4	0	0
	d__Bacteria; k__norank_d__Bacteria; p__Verrucomicrobiota; c__Chlamydiae; o__Chlamydiales; f__cvE6; g__norank_f__cvE6	0	0	0	0.4
	d__Bacteria; k__norank_d__Bacteria; p__Planctomycetota; c__Phycisphaerae; o__Phycisphaerales; f__Phycisphaeraceae; g__unclassified_f__Phycisphaeraceae	0	0	0	0.4
	d__Bacteria; k__norank_d__Bacteria; p__Bacteroidota; c__Bacteroidia; o__Cytophagales; f__Amoebophilaceae; g__unclassified_f__Amoebophilaceae	0.4	0	0	0
	d__Bacteria; k__norank_d__Bacteria; p__Firmicutes; c__Clostridia; o__Peptostreptococcales-Tissierellales; f__Anaerovoracaceae; g__Mogibacterium	0	0	0	0.4
	d__Bacteria; k__norank_d__Bacteria; p__Proteobacteria; c__Gammaproteobacteria; o__Burkholderiales; f__Sutterellaceae; g__AAP99	0	0	0	0.4
	d__Bacteria; k__norank_d__Bacteria; p__Planctomycetota; c__Planctomycetes; o__Planctomycetales; f__Rubinisphaeraceae; g__Planctomicrobium	0	0	0	0.4
	d__Bacteria; k__norank_d__Bacteria; p__Proteobacteria; c__Gammaproteobacteria; o__Alteromonadales; f__Alteromonadaceae; g__Lacimicrobium	0.4	0	0	0
	d__Bacteria; k__norank_d__Bacteria; p__Dependentiae; c__Babeliae; o__Babeliales; f__UBA12411; g__norank_f__UBA12411	0	0	0.4	0
	d__Bacteria; k__norank_d__Bacteria; p__Bacteroidota; c__Bacteroidia; o__Flavobacteriales; f__Flavobacteriaceae; g__Formosa	0.4	0	0	0
	d__Bacteria; k__norank_d__Bacteria; p__Cyanobacteria; c__Cyanobacteriia; o__Thermosynechococcales; f__Thermosynechococcaceae; g__Synechococcus_IR11	0	0.4	0	0
	d__Bacteria; k__norank_d__Bacteria; p__Proteobacteria; c__Gammaproteobacteria; o__Burkholderiales; f__Methylophilaceae; g__Methylophilus	0	0	0	0.4
	d__Bacteria; k__norank_d__Bacteria; p__Bacteroidota; c__Bacteroidia; o__Cytophagales; f__Cyclobacteriaceae; g__Algoriphagus	0.4	0	0	0
	d__Bacteria; k__norank_d__Bacteria; p__Gemmatimonadota; c__S0134_terrestrial_group; o__norank_c__S0134_terrestrial_group; f__norank_o__norank_c__S0134_terrestrial_group; g__norank_f__norank_o__norank_c__S0134_terrestrial_group	0.4	0	0	0
	d__Bacteria; k__norank_d__Bacteria; p__Proteobacteria; c__Gammaproteobacteria; o__Nitrosococcales; f__Methylophagaceae; g__norank_f__Methylophagaceae	0.4	0	0	0
	d__Bacteria; k__norank_d__Bacteria; p__Actinobacteriota; c__Acidimicrobiia; o__norank_c__Acidimicrobiia; f__norank_o__norank_c__Acidimicrobiia; g__norank_f__norank_o__norank_c__Acidimicrobiia	0	0	0	0.4
	d__Bacteria; k__norank_d__Bacteria; p__Cyanobacteria; c__Cyanobacteriia; o__Cyanobacteriales; f__Paraspirulinaceae; g__Spirulina_DRTO-55.2	0	0.4	0	0
	d__Bacteria; k__norank_d__Bacteria; p__Proteobacteria; c__Alphaproteobacteria; o__Kordiimonadales; f__unclassified_o__Kordiimonadales; g__unclassified_o__Kordiimonadales	0	0	0.4	0
	d__Bacteria; k__norank_d__Bacteria; p__Verrucomicrobiota; c__Lentisphaeria; o__Victivallales; f__PRD18C08; g__norank_f__PRD18C08	0	0	0.4	0
	d__Bacteria; k__norank_d__Bacteria; p__Proteobacteria; c__Gammaproteobacteria; o__Oceanospirillales; f__Saccharospirillaceae; g__Reinekea	0	0	0.4	0
	d__Bacteria; k__norank_d__Bacteria; p__Verrucomicrobiota; c__Lentisphaeria; o__Victivallales; f__BD2-3; g__norank_f__BD2-3	0	0.4	0	0
	d__Bacteria; k__norank_d__Bacteria; p__Proteobacteria; c__Gammaproteobacteria; o__Burkholderiales; f__SC-I-84; g__norank_f__SC-I-84	0.4	0	0	0
	d__Bacteria; k__norank_d__Bacteria; p__Desulfobacterota; c__Desulfobulbia; o__Desulfobulbales; f__Desulfocapsaceae; g__Desulfotalea	0	0	0.4	0
	d__Bacteria; k__norank_d__Bacteria; p__Firmicutes; c__Bacilli; o__Paenibacillales; f__Paenibacillaceae; g__Ammoniibacillus	0	0.4	0	0
	d__Bacteria; k__norank_d__Bacteria; p__Bacteroidota; c__Ignavibacteria; o__Ignavibacteriales; f__unclassified_o__Ignavibacteriales; g__unclassified_o__Ignavibacteriales	0.4	0	0	0
	d__Bacteria; k__norank_d__Bacteria; p__Synergistota; c__Synergistia; o__Synergistales; f__Synergistaceae; g__unclassified_f__Synergistaceae	0.4	0	0	0
	d__Bacteria; k__norank_d__Bacteria; p__Proteobacteria; c__Alphaproteobacteria; o__Azospirillales; f__Inquilinaceae; g__Inquilinus	0	0	0	0.4
	d__Bacteria; k__norank_d__Bacteria; p__Verrucomicrobiota; c__Verrucomicrobiae; o__Verrucomicrobiales; f__Akkermansiaceae; g__Akkermansia	0.4	0	0	0
	d__Bacteria; k__norank_d__Bacteria; p__Proteobacteria; c__Alphaproteobacteria; o__Rhizobiales; f__KF-JG30-B3; g__norank_f__KF-JG30-B3	0.4	0	0	0
	d__Bacteria; k__norank_d__Bacteria; p__Acidobacteriota; c__Blastocatellia; o__unclassified_c__Blastocatellia; f__unclassified_c__Blastocatellia; g__unclassified_c__Blastocatellia	0.4	0	0	0
	d__Bacteria; k__norank_d__Bacteria; p__Planctomycetota; c__Planctomycetes; o__Planctomycetales; f__norank_o__Planctomycetales; g__norank_f__norank_o__Planctomycetales	0	0	0	0.4
	d__Bacteria; k__norank_d__Bacteria; p__Proteobacteria; c__Alphaproteobacteria; o__Sneathiellales; f__Sneathiellaceae; g__norank_f__Sneathiellaceae	0.4	0	0	0
	d__Bacteria; k__norank_d__Bacteria; p__Bacteroidota; c__Bacteroidia; o__Cytophagales; f__Cyclobacteriaceae; g__Mariniradius	0	0.4	0	0
	d__Bacteria; k__norank_d__Bacteria; p__Proteobacteria; c__Alphaproteobacteria; o__Caulobacterales; f__Hyphomonadaceae; g__Euryhalocaulis	0	0.4	0	0
	d__Bacteria; k__norank_d__Bacteria; p__Chloroflexi; c__Anaerolineae; o__SJA-15; f__norank_o__SJA-15; g__norank_f__norank_o__SJA-15	0	0.4	0	0
	d__Bacteria; k__norank_d__Bacteria; p__Bacteroidota; c__Bacteroidia; o__Cytophagales; f__Cytophagaceae; g__Cytophaga	0.4	0	0	0
	d__Bacteria; k__norank_d__Bacteria; p__Firmicutes; c__Bacilli; o__Bacillales; f__Bacillaceae; g__Halobacillus	0	0	0	0.4
	d__Bacteria; k__norank_d__Bacteria; p__Proteobacteria; c__Gammaproteobacteria; o__Burkholderiales; f__Comamonadaceae; g__Rhodoferax	0	0.4	0	0
	d__Bacteria; k__norank_d__Bacteria; p__Chloroflexi; c__Anaerolineae; o__Anaerolineales; f__Anaerolineaceae; g__unclassified_f__Anaerolineaceae	0	0	0.4	0
	d__Bacteria; k__norank_d__Bacteria; p__Proteobacteria; c__Alphaproteobacteria; o__Rhizobiales; f__Rhizobiales_Incertae_Sedis; g__norank_f__Rhizobiales_Incertae_Sedis	0.4	0	0	0
	d__Bacteria; k__norank_d__Bacteria; p__Bacteroidota; c__Bacteroidia; o__Bacteroidales; f__Dysgonomonadaceae; g__Petrimonas	0	0.4	0	0
	d__Bacteria; k__norank_d__Bacteria; p__Chloroflexi; c__Chloroflexia; o__Kallotenuales; f__AKIW781; g__norank_f__AKIW781	0	0	0	0.4
	d__Bacteria; k__norank_d__Bacteria; p__Proteobacteria; c__Gammaproteobacteria; o__Vibrionales; f__Vibrionaceae; g__Salinivibrio	0	0	0	0.4
	d__Bacteria; k__norank_d__Bacteria; p__Firmicutes; c__Bacilli; o__Alicyclobacillales; f__Alicyclobacillaceae; g__Effusibacillus	0	0	0	0.4
	d__Bacteria; k__norank_d__Bacteria; p__Firmicutes; c__Clostridia; o__Peptostreptococcales-Tissierellales; f__Anaerovoracaceae; g__norank_f__Anaerovoracaceae	0	0	0	0.4
	d__Bacteria; k__norank_d__Bacteria; p__Actinobacteriota; c__Actinobacteria; o__Streptosporangiales; f__Streptosporangiaceae; g__Nonomuraea	0	0	0	0.4
	d__Bacteria; k__norank_d__Bacteria; p__Firmicutes; c__Clostridia; o__Clostridiales; f__Clostridiaceae; g__Clostridium_sensu_stricto_5	0.4	0	0	0
	d__Bacteria; k__norank_d__Bacteria; p__Firmicutes; c__Clostridia; o__Clostridiales; f__Clostridiaceae; g__Clostridium_sensu_stricto_7	0	0	0	0.4
	d__Bacteria; k__norank_d__Bacteria; p__Proteobacteria; c__Gammaproteobacteria; o__Enterobacterales; f__Yersiniaceae; g__Serratia	0	0	0.4	0
	d__Bacteria; k__norank_d__Bacteria; p__Actinobacteriota; c__Actinobacteria; o__Micrococcales; f__Bogoriellaceae; g__Georgenia	0	0	0	0.4
	d__Bacteria; k__norank_d__Bacteria; p__Bacteroidota; c__Bacteroidia; o__Bacteroidales; f__Marinilabiliaceae; g__norank_f__Marinilabiliaceae	0	0.4	0	0
	d__Bacteria; k__norank_d__Bacteria; p__Firmicutes; c__Bacilli; o__Bacillales; f__Marinococcaceae; g__Marinococcus	0	0.4	0	0
	d__Bacteria; k__norank_d__Bacteria; p__Proteobacteria; c__Alphaproteobacteria; o__Rickettsiales; f__Rickettsiaceae; g__Candidatus_Cryptoprodotis	0	0	0.4	0
	d__Bacteria; k__norank_d__Bacteria; p__Bacteroidota; c__Bacteroidia; o__Cytophagales; f__MWH-CFBk5; g__norank_f__MWH-CFBk5	0.4	0	0	0
	d__Bacteria; k__norank_d__Bacteria; p__Proteobacteria; c__Gammaproteobacteria; o__Burkholderiales; f__Nitrosomonadaceae; g__mle1-7	0	0	0.4	0
	d__Bacteria; k__norank_d__Bacteria; p__Proteobacteria; c__Gammaproteobacteria; o__Gammaproteobacteria_Incertae_Sedis; f__unclassified_o__Gammaproteobacteria_Incertae_Sedis; g__Endothiovibrio	0.4	0	0	0
	d__Bacteria; k__norank_d__Bacteria; p__Spirochaetota; c__Leptospirae; o__Leptospirales; f__Leptospiraceae; g__RBG-16-49-21	0	0.4	0	0
	d__Bacteria; k__norank_d__Bacteria; p__Firmicutes; c__Bacilli; o__Bacillales; f__Bacillaceae; g__Aeribacillus	0	0	0	0.4
	d__Bacteria; k__norank_d__Bacteria; p__Actinobacteriota; c__Actinobacteria; o__Pseudonocardiales; f__Pseudonocardiaceae; g__Saccharomonospora	0	0.4	0	0
	d__Bacteria; k__norank_d__Bacteria; p__Firmicutes; c__Bacilli; o__Staphylococcales; f__Gemellaceae; g__Gemella	0	0	0	0.4
	d__Bacteria; k__norank_d__Bacteria; p__Bacteroidota; c__Bacteroidia; o__Flavobacteriales; f__Flavobacteriaceae; g__Planktosalinus	0.4	0	0	0
	d__Bacteria; k__norank_d__Bacteria; p__Myxococcota; c__Polyangia; o__Polyangiales; f__Polyangiaceae; g__Pajaroellobacter	0	0	0	0.4
	d__Bacteria; k__norank_d__Bacteria; p__Planctomycetota; c__Planctomycetes; o__Pirellulales; f__Pirellulaceae; g__Bythopirellula	0	0	0	0.4
	d__Bacteria; k__norank_d__Bacteria; p__Spirochaetota; c__Spirochaetia; o__Spirochaetales; f__Spirochaetaceae; g__GWE2-31-10	0	0.4	0	0
	d__Bacteria; k__norank_d__Bacteria; p__Firmicutes; c__Clostridia; o__Oscillospirales; f__Ruminococcaceae; g__Subdoligranulum	0.4	0	0	0
	d__Bacteria; k__norank_d__Bacteria; p__Bacteroidota; c__Bacteroidia; o__Cytophagales; f__Spirosomaceae; g__Pseudarcicella	0	0	0	0.4
	d__Bacteria; k__norank_d__Bacteria; p__Firmicutes; c__Negativicutes; o__Veillonellales-Selenomonadales; f__Sporomusaceae; g__norank_f__Sporomusaceae	0.4	0	0	0
	d__Bacteria; k__norank_d__Bacteria; p__Actinobacteriota; c__Actinobacteria; o__Micrococcales; f__Dermacoccaceae; g__unclassified_f__Dermacoccaceae	0	0.4	0	0
	d__Bacteria; k__norank_d__Bacteria; p__Sumerlaeota; c__Sumerlaeia; o__unclassified_c__Sumerlaeia; f__unclassified_c__Sumerlaeia; g__unclassified_c__Sumerlaeia	0	0.4	0	0
	d__Bacteria; k__norank_d__Bacteria; p__Bacteroidota; c__Bacteroidia; o__Flavobacteriales; f__Flavobacteriaceae; g__Capnocytophaga	0	0	0	0.4
	d__Bacteria; k__norank_d__Bacteria; p__Proteobacteria; c__Gammaproteobacteria; o__Vibrionales; f__Vibrionaceae; g__Grimontia	0	0	0.4	0
	d__Bacteria; k__norank_d__Bacteria; p__Proteobacteria; c__Gammaproteobacteria; o__Nitrosococcales; f__Nitrosococcaceae; g__SZB85	0	0.4	0	0
	d__Bacteria; k__norank_d__Bacteria; p__Bacteroidota; c__Bacteroidia; o__Flavobacteriales; f__Weeksellaceae; g__norank_f__Weeksellaceae	0	0.2	0	0
	d__Bacteria; k__norank_d__Bacteria; p__Cyanobacteria; c__Cyanobacteriia; o__Phormidesmiales; f__unclassified_o__Phormidesmiales; g__unclassified_o__Phormidesmiales	0	0.2	0	0
	d__Bacteria; k__norank_d__Bacteria; p__Nitrospinota; c__Nitrospinia; o__Nitrospinales; f__Nitrospinaceae; g__unclassified_f__Nitrospinaceae	0	0	0.2	0
	d__Bacteria; k__norank_d__Bacteria; p__Proteobacteria; c__Alphaproteobacteria; o__Paracaedibacterales; f__Paracaedibacteraceae; g__norank_f__Paracaedibacteraceae	0	0	0.2	0
	d__Bacteria; k__norank_d__Bacteria; p__Planctomycetota; c__Planctomycetes; o__unclassified_c__Planctomycetes; f__unclassified_c__Planctomycetes; g__unclassified_c__Planctomycetes	0	0	0.2	0
	d__Bacteria; k__norank_d__Bacteria; p__Planctomycetota; c__Brocadiae; o__Brocadiales; f__norank_o__Brocadiales; g__norank_f__norank_o__Brocadiales	0	0.2	0	0
	d__Bacteria; k__norank_d__Bacteria; p__Bacteroidota; c__Bacteroidia; o__Bacteroidales; f__SB-5; g__norank_f__SB-5	0	0.2	0	0
	d__Bacteria; k__norank_d__Bacteria; p__Bacteroidota; c__Bacteroidia; o__Flavobacteriales; f__Flavobacteriaceae; g__Salinimicrobium	0.2	0	0	0
	d__Bacteria; k__norank_d__Bacteria; p__Actinobacteriota; c__Thermoleophilia; o__Solirubrobacterales; f__Solirubrobacteraceae; g__unclassified_f__Solirubrobacteraceae	0	0	0	0.2
	d__Bacteria; k__norank_d__Bacteria; p__Firmicutes; c__Clostridia; o__Peptococcales; f__Peptococcaceae; g__unclassified_f__Peptococcaceae	0	0	0	0.2
	d__Bacteria; k__norank_d__Bacteria; p__Bacteroidota; c__Bacteroidia; o__Bacteroidales; f__Prevotellaceae; g__Paraprevotella	0	0	0	0.2
	d__Bacteria; k__norank_d__Bacteria; p__Actinobacteriota; c__Rubrobacteria; o__Rubrobacterales; f__Rubrobacteriaceae; g__Rubrobacter	0	0	0	0.2
	d__Bacteria; k__norank_d__Bacteria; p__Firmicutes; c__Bacilli; o__Entomoplasmatales; f__type_III; g__norank_f__type_III	0	0	0	0.2
	d__Bacteria; k__norank_d__Bacteria; p__Proteobacteria; c__Alphaproteobacteria; o__Rhizobiales; f__Rhodobiaceae; g__Tepidamorphus	0	0	0	0.2
	d__Bacteria; k__norank_d__Bacteria; p__Verrucomicrobiota; c__Chlamydiae; o__Chlamydiales; f__Parachlamydiaceae; g__norank_f__Parachlamydiaceae	0	0	0	0.2
	d__Bacteria; k__norank_d__Bacteria; p__Cyanobacteria; c__unclassified_p__Cyanobacteria; o__unclassified_p__Cyanobacteria; f__unclassified_p__Cyanobacteria; g__unclassified_p__Cyanobacteria	0	0.2	0	0
	d__Bacteria; k__norank_d__Bacteria; p__Proteobacteria; c__Gammaproteobacteria; o__Xanthomonadales; f__Xanthomonadaceae; g__Thermomonas	0.2	0	0	0
	d__Bacteria; k__norank_d__Bacteria; p__Chloroflexi; c__TK10; o__norank_c__TK10; f__norank_o__norank_c__TK10; g__norank_f__norank_o__norank_c__TK10	0	0	0	0.2
	d__Bacteria; k__norank_d__Bacteria; p__Firmicutes; c__Clostridia; o__Peptostreptococcales-Tissierellales; f__Anaerovoracaceae; g__unclassified_f__Anaerovoracaceae	0	0	0	0.2
	d__Bacteria; k__norank_d__Bacteria; p__Proteobacteria; c__Gammaproteobacteria; o__Burkholderiales; f__Sutterellaceae; g__Sutterella	0	0.2	0	0
	d__Bacteria; k__norank_d__Bacteria; p__Proteobacteria; c__Gammaproteobacteria; o__Alteromonadales; f__norank_o__Alteromonadales; g__norank_f__norank_o__Alteromonadales	0	0	0.2	0
	d__Bacteria; k__norank_d__Bacteria; p__Patescibacteria; c__Parcubacteria; o__Candidatus_Jorgensenbacteria; f__norank_o__Candidatus_Jorgensenbacteria; g__norank_f__norank_o__Candidatus_Jorgensenbacteria	0	0	0	0.2
	d__Bacteria; k__norank_d__Bacteria; p__Actinobacteriota; c__Actinobacteria; o__Micrococcales; f__Intrasporangiaceae; g__Terrabacter	0	0	0	0.2
	d__Bacteria; k__norank_d__Bacteria; p__Firmicutes; c__Negativicutes; o__Acidaminococcales; f__Acidaminococcaceae; g__Phascolarctobacterium	0	0.2	0	0
	d__Bacteria; k__norank_d__Bacteria; p__Firmicutes; c__Bacilli; o__Bacillales; f__Bacillaceae; g__unclassified_f__Bacillaceae	0	0	0	0.2
	d__Bacteria; k__norank_d__Bacteria; p__Firmicutes; c__Clostridia; o__Peptostreptococcales-Tissierellales; f__unclassified_o__Peptostreptococcales-Tissierellales; g__unclassified_o__Peptostreptococcales-Tissierellales	0	0.2	0	0
	d__Bacteria; k__norank_d__Bacteria; p__Firmicutes; c__Bacilli; o__Haloplasmatales; f__Haloplasmataceae; g__Haloplasma	0	0	0	0.2
	d__Bacteria; k__norank_d__Bacteria; p__Proteobacteria; c__Alphaproteobacteria; o__Caedibacterales; f__Caedibacteraceae; g__norank_f__Caedibacteraceae	0	0	0	0.2
	d__Bacteria; k__norank_d__Bacteria; p__Bacteroidota; c__Bacteroidia; o__Bacteroidales; f__Rikenellaceae; g__Alistipes	0	0	0	0.2
	d__Bacteria; k__norank_d__Bacteria; p__Gemmatimonadota; c__Gemmatimonadetes; o__Gemmatimonadales; f__Gemmatimonadaceae; g__unclassified_f__Gemmatimonadaceae	0	0.2	0	0
	d__Bacteria; k__norank_d__Bacteria; p__Firmicutes; c__Thermoanaerobacteria; o__Caldicellulosiruptorales; f__Caldicellulosiraptoraceae; g__Caldicellulosiruptor	0	0	0	0.2
	d__Bacteria; k__norank_d__Bacteria; p__Proteobacteria; c__Gammaproteobacteria; o__Burkholderiales; f__Nitrosomonadaceae; g__Nitrosospira	0	0	0	0.2
	d__Bacteria; k__norank_d__Bacteria; p__Firmicutes; c__Clostridia; o__Lachnospirales; f__Lachnospiraceae; g__Butyrivibrio	0	0	0	0.2
	d__Bacteria; k__norank_d__Bacteria; p__Proteobacteria; c__Gammaproteobacteria; o__EV818SWSAP88; f__norank_o__EV818SWSAP88; g__norank_f__norank_o__EV818SWSAP88	0	0	0	0.2
	d__Bacteria; k__norank_d__Bacteria; p__Proteobacteria; c__Gammaproteobacteria; o__Burkholderiales; f__Burkholderiaceae; g__Ralstonia	0	0	0	0.2
	d__Bacteria; k__norank_d__Bacteria; p__Acidobacteriota; c__Vicinamibacteria; o__Vicinamibacterales; f__Vicinamibacteraceae; g__Luteitalea	0	0	0	0.2
	d__Bacteria; k__norank_d__Bacteria; p__Bacteroidota; c__Bacteroidia; o__Bacteroidales; f__Prolixibacteraceae; g__Prolixibacter	0	0	0	0.2
	d__Bacteria; k__norank_d__Bacteria; p__Verrucomicrobiota; c__Verrucomicrobiae; o__Pedosphaerales; f__Pedosphaeraceae; g__DEV008	0	0.2	0	0
	d__Bacteria; k__norank_d__Bacteria; p__Proteobacteria; c__Gammaproteobacteria; o__Oceanospirillales; f__Halomonadaceae; g__Halovibrio	0	0.2	0	0
	d__Bacteria; k__norank_d__Bacteria; p__Firmicutes; c__Bacilli; o__Erysipelotrichales; f__Erysipelatoclostridiaceae; g__Sharpea	0	0	0	0.2
	d__Bacteria; k__norank_d__Bacteria; p__Firmicutes; c__Bacilli; o__Mycoplasmatales; f__Mycoplasmataceae; g__unclassified_f__Mycoplasmataceae	0	0	0	0.2
	d__Bacteria; k__norank_d__Bacteria; p__Firmicutes; c__Bacilli; o__Izemoplasmatales; f__Izemoplasmataceae; g__Izimaplasma	0	0	0.2	0
	d__Bacteria; k__norank_d__Bacteria; p__Proteobacteria; c__Gammaproteobacteria; o__Beggiatoales; f__Beggiatoaceae; g__unclassified_f__Beggiatoaceae	0	0	0.2	0
	d__Bacteria; k__norank_d__Bacteria; p__Bacteroidota; c__Bacteroidia; o__Flavobacteriales; f__Flavobacteriaceae; g__Polaribacter	0	0	0	0.2
	d__Bacteria; k__norank_d__Bacteria; p__Proteobacteria; c__Gammaproteobacteria; o__Alteromonadales; f__Colwelliaceae; g__unclassified_f__Colwelliaceae	0.2	0	0	0
	d__Bacteria; k__norank_d__Bacteria; p__Proteobacteria; c__Alphaproteobacteria; o__Rickettsiales; f__norank_o__Rickettsiales; g__norank_f__norank_o__Rickettsiales	0	0	0	0.2
	d__Bacteria; k__norank_d__Bacteria; p__Verrucomicrobiota; c__Verrucomicrobiae; o__Chthoniobacterales; f__Terrimicrobiaceae; g__Terrimicrobium	0	0	0	0.2
	d__Bacteria; k__norank_d__Bacteria; p__Actinobacteriota; c__Actinobacteria; o__Micrococcales; f__Micrococcaceae; g__Arthrobacter	0	0.2	0	0
	d__Bacteria; k__norank_d__Bacteria; p__Firmicutes; c__Clostridia; o__norank_c__Clostridia; f__norank_o__norank_c__Clostridia; g__norank_f__norank_o__norank_c__Clostridia	0	0.2	0	0
	d__Bacteria; k__norank_d__Bacteria; p__Proteobacteria; c__Alphaproteobacteria; o__Rhizobiales; f__Kaistiaceae; g__Kaistia	0	0	0.2	0
	d__Bacteria; k__norank_d__Bacteria; p__Proteobacteria; c__Gammaproteobacteria; o__Alteromonadales; f__Idiomarinaceae; g__Idiomarina	0	0	0.2	0
	d__Bacteria; k__norank_d__Bacteria; p__Firmicutes; c__Bacilli; o__Mycoplasmatales; f__Mycoplasmataceae; g__Candidatus_Bacilloplasma	0	0	0.2	0
	d__Bacteria; k__norank_d__Bacteria; p__Bacteroidota; c__Bacteroidia; o__Flavobacteriales; f__Flavobacteriaceae; g__Flavicella	0	0	0	0.2
	d__Bacteria; k__norank_d__Bacteria; p__Cyanobacteria; c__Cyanobacteriia; o__Synechococcales; f__unclassified_o__Synechococcales; g__unclassified_o__Synechococcales	0	0.2	0	0
	d__Bacteria; k__norank_d__Bacteria; p__Proteobacteria; c__Alphaproteobacteria; o__Rickettsiales; f__Anaplasmataceae; g__Wolbachia	0	0	0	0.2
	d__Bacteria; k__norank_d__Bacteria; p__Firmicutes; c__Bacilli; o__Lactobacillales; f__Carnobacteriaceae; g__Atopostipes	0	0.2	0	0
	d__Bacteria; k__norank_d__Bacteria; p__Verrucomicrobiota; c__Omnitrophia; o__Omnitrophales; f__koll11; g__norank_f__koll11	0	0	0.2	0
	d__Bacteria; k__norank_d__Bacteria; p__Proteobacteria; c__Alphaproteobacteria; o__Thalassobaculales; f__Nisaeaceae; g__Nisaea	0	0	0.2	0
	d__Bacteria; k__norank_d__Bacteria; p__Planctomycetota; c__Phycisphaerae; o__Phycisphaerales; f__Phycisphaeraceae; g__FS140-16B-02_marine_group	0.2	0	0	0
	d__Bacteria; k__norank_d__Bacteria; p__Cyanobacteria; c__Cyanobacteriia; o__Cyanobacteriales; f__Coleofasciculaceae; g__unclassified_f__Coleofasciculaceae	0	0.2	0	0
	d__Bacteria; k__norank_d__Bacteria; p__Actinobacteriota; c__Actinobacteria; o__Micrococcales; f__Micrococcaceae; g__Nesterenkonia	0	0	0	0.2
	d__Bacteria; k__norank_d__Bacteria; p__Proteobacteria; c__Gammaproteobacteria; o__Oceanospirillales; f__Saccharospirillaceae; g__norank_f__Saccharospirillaceae	0	0.2	0	0
	d__Bacteria; k__norank_d__Bacteria; p__Bacteroidota; c__Bacteroidia; o__Cytophagales; f__Flammeovirgaceae; g__Algivirga	0	0	0.2	0
	d__Bacteria; k__norank_d__Bacteria; p__Proteobacteria; c__Gammaproteobacteria; o__Ectothiorhodospirales; f__unclassified_o__Ectothiorhodospirales; g__unclassified_o__Ectothiorhodospirales	0.2	0	0	0
	d__Bacteria; k__norank_d__Bacteria; p__Firmicutes; c__Clostridia; o__Lachnospirales; f__Lachnospiraceae; g__Dorea	0	0.2	0	0
	d__Bacteria; k__norank_d__Bacteria; p__Methylomirabilota; c__Methylomirabilia; o__Rokubacteriales; f__norank_o__Rokubacteriales; g__norank_f__norank_o__Rokubacteriales	0	0	0	0.2
	d__Bacteria; k__norank_d__Bacteria; p__Proteobacteria; c__Gammaproteobacteria; o__Oceanospirillales; f__Nitrincolaceae; g__Neptunomonas	0	0	0.2	0
	d__Bacteria; k__norank_d__Bacteria; p__Proteobacteria; c__Gammaproteobacteria; o__Xanthomonadales; f__Rhodanobacteraceae; g__unclassified_f__Rhodanobacteraceae	0	0	0	0.2
	d__Bacteria; k__norank_d__Bacteria; p__Proteobacteria; c__Gammaproteobacteria; o__Alteromonadales; f__Psychromonadaceae; g__Motilimonas	0	0	0	0.2
	d__Bacteria; k__norank_d__Bacteria; p__Proteobacteria; c__Gammaproteobacteria; o__Burkholderiales; f__Burkholderiaceae; g__unclassified_f__Burkholderiaceae	0	0	0	0.2
	d__Bacteria; k__norank_d__Bacteria; p__Proteobacteria; c__Gammaproteobacteria; o__Ectothiorhodospirales; f__Ectothiorhodospiraceae; g__norank_f__Ectothiorhodospiraceae	0	0.2	0	0
	d__Bacteria; k__norank_d__Bacteria; p__Verrucomicrobiota; c__Verrucomicrobiae; o__Opitutales; f__Puniceicoccaceae; g__norank_f__Puniceicoccaceae	0	0	0.2	0
	d__Bacteria; k__norank_d__Bacteria; p__Bacteroidota; c__Bacteroidia; o__Flavobacteriales; f__Flavobacteriaceae; g__Flagellimonas	0	0	0.2	0
	d__Bacteria; k__norank_d__Bacteria; p__Proteobacteria; c__Gammaproteobacteria; o__Burkholderiales; f__Nitrosomonadaceae; g__MND1	0	0	0	0.2
	d__Bacteria; k__norank_d__Bacteria; p__Firmicutes; c__Bacilli; o__Mycoplasmatales; f__Mycoplasmataceae; g__norank_f__Mycoplasmataceae	0	0	0.2	0
	d__Bacteria; k__norank_d__Bacteria; p__Acidobacteriota; c__Acidobacteriae; o__Acidobacteriales; f__Acidobacteriaceae_Subgroup_1; g__unclassified_f__Acidobacteriaceae_Subgroup_1	0	0	0	0.2

## Sheet: Table S6
Table S5 The up-regulated DEGs set in coral host.
Gene_id	FC(C_ZCK/D_ZCK)	Log2FC(C_ZCK/D_ZCK)	Pvalue	Padjust	Regulate	Group	STEM_CLUSTER	KO_id	KO_name	Pathway_id	Pathway_definition	EggNOG_id	EggNOG_Functional Categories	Swiss-Prot_hit-name	Swiss-Prot_description
gfas1.m1.14521	2.072	1.05124	3.09586e-05	0.00170147	up	SpringvsWinter	OTHER	K20635	ARHGAP11	------	------	ENOG410YVI5	S:Function unknown	sp|Q6P4F7|RHGBA_HUMAN;	Rho GTPase-activating protein 11A OS=Homo sapiens OX=9606 GN=ARHGAP11A PE=1 SV=2;
gfas1.m1.3256	2.438	1.28553	0.00173854	0.0352075	up	SpringvsWinter	OTHER	K06788	CXADR, CAR	map05416	Viral myocarditis	ENOG410XPZ3;ENOG4110TBP;ENOG410ZJRP;ENOG410ZN3C	S:Function unknown;U:Intracellular trafficking, secretion, and vesicular transport;S:Function unknown;S:Function unknown	sp|D3YXG0|HMCN1_MOUSE;	Hemicentin-1 OS=Mus musculus OX=10090 GN=Hmcn1 PE=1 SV=1;
gfas1.m1.6264	2.191	1.13144	0.00262514	0.0468308	up	SpringvsWinter	OTHER	K18080	TNS	------	------	ENOG410Z53A	S:Function unknown	sp|Q6ZV89|SH2D5_HUMAN;	SH2 domain-containing protein 5 OS=Homo sapiens OX=9606 GN=SH2D5 PE=1 SV=2;
gfas1.m1.10886	6.434	2.68577	0.000360473	0.011545	up	SpringvsWinter	SPRING_UP_CLUSTER0	K01016;K01025	SULT1E1, STE;SULT1	map00140	Steroid hormone biosynthesis	ENOG4111H56	S:Function unknown	sp|Q95JD5|ST1B1_CANLF;	Sulfotransferase family cytosolic 1B member 1 OS=Canis lupus familiaris OX=9615 GN=SULT1B1 PE=1 SV=1;
gfas1.m1.12925	3.062	1.61444	2.57949e-09	8.77189e-07	up	SpringvsWinter	SPRING_UP_CLUSTER0	------	------	------	------	ENOG410XNYW;ENOG410YTN3	O:Posttranslational modification, protein turnover, chaperones;	sp|Q196X6|VF232_IIV3;	Putative ubiquitin thioesterase 232R OS=Invertebrate iridescent virus 3 OX=345201 GN=IIV3-084L PE=3 SV=1;
gfas1.m1.13029	8.31	3.05488	0.00240367	0.0439334	up	SpringvsWinter	SPRING_UP_CLUSTER0	------	------	------	------	------	------	------	------
gfas1.m1.14169	26.078	4.70478	1.20149e-05	0.000834547	up	SpringvsWinter	SPRING_UP_CLUSTER0	------	------	------	------	------	------	------	------
gfas1.m1.15194	2.629	1.3944	0.00026129	0.00909391	up	SpringvsWinter	SPRING_UP_CLUSTER0	------	------	------	------	------	------	------	------
gfas1.m1.15554	3.073	1.61971	0.00012391	0.00512046	up	SpringvsWinter	SPRING_UP_CLUSTER0	K06639	CDC14	map04110	Cell cycle	COG2453	T:Signal transduction mechanisms	sp|A0A0R4IVA4|CC14A_DANRE;	Dual specificity protein phosphatase CDC14AB OS=Danio rerio OX=7955 GN=cdc14ab PE=3 SV=1;
gfas1.m1.15555	7.49	2.90491	1.39256e-05	0.000920272	up	SpringvsWinter	SPRING_UP_CLUSTER0	K22420	MEIOB	------	------	ENOG410XS24	S:Function unknown	sp|Q8N635|MEIOB_HUMAN;	Meiosis-specific with OB domain-containing protein OS=Homo sapiens OX=9606 GN=MEIOB PE=2 SV=3;
gfas1.m1.16377	4.461	2.15722	2.51892e-05	0.001479	up	SpringvsWinter	SPRING_UP_CLUSTER0	K04221;K04314;K04231	SSTR5;PRLHR, GPR10;GALR2	map04024;map04080;map04935	cAMP signaling pathway;Neuroactive ligand-receptor interaction;Growth hormone synthesis, secretion and action	ENOG410XRW9	U:Intracellular trafficking, secretion, and vesicular transport	sp|P49683|PRLHR_HUMAN;	Prolactin-releasing peptide receptor OS=Homo sapiens OX=9606 GN=PRLHR PE=1 SV=3;
gfas1.m1.16924	6.442	2.68755	0.0010681	0.0249495	up	SpringvsWinter	SPRING_UP_CLUSTER0	------	------	------	------	ENOG4111XFH	S:Function unknown	sp|Q01528|HAAF_LIMPO;	Hemagglutinin/amebocyte aggregation factor OS=Limulus polyphemus OX=6850 PE=1 SV=1;
gfas1.m1.17363	6.596	2.72151	0.000313903	0.0104047	up	SpringvsWinter	SPRING_UP_CLUSTER0	K12830	SF3B3, SAP130, RSE1	map03040	Spliceosome	ENOG410XPFQ	A:RNA processing and modification	sp|A0JN52|SF3B3_BOVIN;	Splicing factor 3B subunit 3 OS=Bos taurus OX=9913 GN=SF3B3 PE=2 SV=1;
gfas1.m1.17977	4.253	2.08846	0.00193964	0.0383338	up	SpringvsWinter	SPRING_UP_CLUSTER0	------	------	------	------	------	------	------	------
gfas1.m1.18298	2.451	1.2934	9.52385e-05	0.00417898	up	SpringvsWinter	SPRING_UP_CLUSTER0	------	------	------	------	ENOG410XRS3;ENOG410YZUR	U:Intracellular trafficking, secretion, and vesicular transport;S:Function unknown	sp|P22897|MRC1_HUMAN;	Macrophage mannose receptor 1 OS=Homo sapiens OX=9606 GN=MRC1 PE=1 SV=1;
gfas1.m1.19112	7.72	2.94851	0.00107147	0.0249495	up	SpringvsWinter	SPRING_UP_CLUSTER0	K11671	NFRKB, INO80G	------	------	------	------	------	------
gfas1.m1.19970	2.936	1.55375	0.000117774	0.00494199	up	SpringvsWinter	SPRING_UP_CLUSTER0	K10408	DNAH	map05016;map05022;map05014	Huntington disease;Pathways of neurodegeneration - multiple diseases;Amyotrophic lateral sclerosis	ENOG410XP2J;COG5245	S:Function unknown;Z:Cytoskeleton	sp|Q6ZR08|DYH12_HUMAN;	Dynein axonemal heavy chain 12 OS=Homo sapiens OX=9606 GN=DNAH12 PE=2 SV=2;
gfas1.m1.20679	4.472	2.16084	4.4507e-07	6.26283e-05	up	SpringvsWinter	SPRING_UP_CLUSTER0	K00698	CHS1	map00520	Amino sugar and nucleotide sugar metabolism	COG1215	M:Cell wall/membrane/envelope biogenesis	sp|Q6DD51|CSKI2_XENLA;	Caskin-2 OS=Xenopus laevis OX=8355 GN=caskin2 PE=2 SV=1;
gfas1.m1.21835	84.366	6.3986	7.05921e-06	0.000567623	up	SpringvsWinter	SPRING_UP_CLUSTER0	------	------	------	------	COG2211;ENOG4111I58	G:Carbohydrate transport and metabolism;S:Function unknown	sp|Q6NUT3|MFS12_HUMAN;	Major facilitator superfamily domain-containing protein 12 OS=Homo sapiens OX=9606 GN=MFSD12 PE=1 SV=2;
gfas1.m1.22885	3.809	1.92944	0.00105176	0.0248091	up	SpringvsWinter	SPRING_UP_CLUSTER0	------	------	------	------	ENOG410YZUX	S:Function unknown	sp|D3Z1U7|TM233_MOUSE;	Transmembrane protein 233 OS=Mus musculus OX=10090 GN=Tmem233 PE=3 SV=2;
gfas1.m1.2334	2.483	1.3123	0.00026264	0.00912143	up	SpringvsWinter	SPRING_UP_CLUSTER0	K01047	PLA2G, SPLA2	map00565;map00564;map00590;map00591;map00592;map04270;map04975;map04972;map04014	Ether lipid metabolism;Glycerophospholipid metabolism;Arachidonic acid metabolism;Linoleic acid metabolism;alpha-Linolenic acid metabolism;Vascular smooth muscle contraction;Fat digestion and absorption;Pancreatic secretion;Ras signaling pathway	------	------	sp|Q9TWL9|COMA_CONMA;	Conodipine-M alpha chain OS=Conus magus OX=6492 PE=1 SV=2;
gfas1.m1.4305	2.715	1.44071	0.000493382	0.0143556	up	SpringvsWinter	SPRING_UP_CLUSTER0	------	------	------	------	------	------	sp|P51942|MATN1_MOUSE;	Cartilage matrix protein OS=Mus musculus OX=10090 GN=Matn1 PE=2 SV=2;
gfas1.m1.4689	2.575	1.36444	9.82128e-11	5.15514e-08	up	SpringvsWinter	SPRING_UP_CLUSTER0	------	------	------	------	COG2802	O:Posttranslational modification, protein turnover, chaperones	sp|D3YY23|LONF1_MOUSE;	LON peptidase N-terminal domain and RING finger protein 1 OS=Mus musculus OX=10090 GN=Lonrf1 PE=1 SV=2;
gfas1.m1.5002	3.128	1.64512	2.93757e-05	0.00164545	up	SpringvsWinter	SPRING_UP_CLUSTER0	------	------	------	------	------	------	------	------
gfas1.m1.6609	13.447	3.74918	4.04246e-05	0.00210815	up	SpringvsWinter	SPRING_UP_CLUSTER0	------	------	------	------	------	------	------	------
gfas1.m1.8211	3.909	1.96696	2.18151e-12	2.09463e-09	up	SpringvsWinter	SPRING_UP_CLUSTER0	K09289	NCOA4, PTC3	map05216;map04216;map05200	Thyroid cancer;Ferroptosis;Pathways in cancer	ENOG410YJ5B	U:Intracellular trafficking, secretion, and vesicular transport	sp|Q13772|NCOA4_HUMAN;	Nuclear receptor coactivator 4 OS=Homo sapiens OX=9606 GN=NCOA4 PE=1 SV=1;
gfas1.m1.8702	52.301	5.70876	4.34345e-14	7.87757e-11	up	SpringvsWinter	SPRING_UP_CLUSTER0	------	------	------	------	COG2211;ENOG4111I58	G:Carbohydrate transport and metabolism;S:Function unknown	sp|F1PZV2|MFS12_CANLF;	Major facilitator superfamily domain-containing protein 12 OS=Canis lupus familiaris OX=9615 GN=MFSD12 PE=1 SV=3;
gfas1.m1.9559	3.321	1.73141	1.84702e-06	0.000205252	up	SpringvsWinter	SPRING_UP_CLUSTER0	------	------	------	------	------	------	------	------
gfas1.m1.11172	2.533	1.34078	0.000211353	0.00776447	up	SpringvsWinter	SPRING_UP_CLUSTER13	K08375	NPFFR2	map04080	Neuroactive ligand-receptor interaction	------	------	sp|Q8IN35|SIFAR_DROME;	Neuropeptide SIFamide receptor OS=Drosophila melanogaster OX=7227 GN=SIFaR PE=2 SV=2;
gfas1.m1.11387	3.563	1.83306	0.00085626	0.0213199	up	SpringvsWinter	SPRING_UP_CLUSTER13	------	------	------	------	------	------	------	------
gfas1.m1.11637	2.671	1.41715	0.00285787	0.0496795	up	SpringvsWinter	SPRING_UP_CLUSTER13	K06756	NRCAM	map04514	Cell adhesion molecules	ENOG410XSVG	S:Function unknown	sp|B8VIW9|FP_ACRMI;	Fibronectin type III domain-containing protein OS=Acropora millepora OX=45264 PE=1 SV=1;
gfas1.m1.12277	2.705	1.43543	1.61326e-05	0.00102067	up	SpringvsWinter	SPRING_UP_CLUSTER13	------	------	------	------	COG4886	S:Function unknown	sp|Q704V6|TLR6_BOVIN;	Toll-like receptor 6 OS=Bos taurus OX=9913 GN=TLR6 PE=2 SV=1;
gfas1.m1.13079	2.563	1.35758	0.000875771	0.0216923	up	SpringvsWinter	SPRING_UP_CLUSTER13	K03985	PLAUR, CD87	map05205;map04610	Proteoglycans in cancer;Complement and coagulation cascades	------	------	------	------
gfas1.m1.13194	2.248	1.1684	2.42038e-05	0.00142888	up	SpringvsWinter	SPRING_UP_CLUSTER13	K17985	AMBRA1	map04137;map05010;map05016;map05017;map05014;map05022;map04140	Mitophagy - animal;Alzheimer disease;Huntington disease;Spinocerebellar ataxia;Amyotrophic lateral sclerosis;Pathways of neurodegeneration - multiple diseases;Autophagy - animal	ENOG410ZUDQ	S:Function unknown	sp|Q9C0C7|AMRA1_HUMAN;	Activating molecule in BECN1-regulated autophagy protein 1 OS=Homo sapiens OX=9606 GN=AMBRA1 PE=1 SV=2;
gfas1.m1.15116	4.68	2.22662	0.00087748	0.0217017	up	SpringvsWinter	SPRING_UP_CLUSTER13	K04160;K04142	HTR4;ADRB2	map05207;map04970;map04261;map04923;map04024;map04080;map04020;map04924;map04022;map04726	Chemical carcinogenesis - receptor activation;Salivary secretion;Adrenergic signaling in cardiomyocytes;Regulation of lipolysis in adipocytes;cAMP signaling pathway;Neuroactive ligand-receptor interaction;Calcium signaling pathway;Renin secretion;cGMP-PKG signaling pathway;Serotonergic synapse	ENOG410XRW9	U:Intracellular trafficking, secretion, and vesicular transport	sp|O57422|OPN4B_XENLA;	Melanopsin-B OS=Xenopus laevis OX=8355 GN=opn4b PE=2 SV=1;
gfas1.m1.15201	17.074	4.09369	0.000792515	0.0202129	up	SpringvsWinter	SPRING_UP_CLUSTER13	K13915	LYZ	map04970	Salivary secretion	ENOG4111QHM	G:Carbohydrate transport and metabolism	sp|P48816|LYS_BOMMO;	Lysozyme OS=Bombyx mori OX=7091 PE=1 SV=1;
gfas1.m1.15419	3.567	1.83474	2.14962e-06	0.000229335	up	SpringvsWinter	SPRING_UP_CLUSTER13	------	------	------	------	------	------	------	------
gfas1.m1.15992	3.159	1.65931	0.00042334	0.0129162	up	SpringvsWinter	SPRING_UP_CLUSTER13	K23318	GREM	map04350	TGF-beta signaling pathway	ENOG4111HEF	O:Posttranslational modification, protein turnover, chaperones	sp|Q9H772|GREM2_HUMAN;	Gremlin-2 OS=Homo sapiens OX=9606 GN=GREM2 PE=2 SV=1;
gfas1.m1.16689	2.173	1.11995	0.000301204	0.0101164	up	SpringvsWinter	SPRING_UP_CLUSTER13	K05048	SLC6A15S	------	------	COG0733	P:Inorganic ion transport and metabolism	sp|Q5R6J1|S6A19_PONAB;	Sodium-dependent neutral amino acid transporter;
gfas1.m1.16690	2.516	1.33142	0.00121788	0.027307	up	SpringvsWinter	SPRING_UP_CLUSTER13	K05048	SLC6A15S	------	------	COG0733	P:Inorganic ion transport and metabolism	sp|Q695T7|S6A19_HUMAN;	Sodium-dependent neutral amino acid transporter;
gfas1.m1.168	2.857	1.51435	4.93472e-05	0.00250154	up	SpringvsWinter	SPRING_UP_CLUSTER13	------	------	------	------	------	------	------	------
gfas1.m1.18006	2.929	1.5505	0.00136513	0.0297106	up	SpringvsWinter	SPRING_UP_CLUSTER13	K15084	SLC25A16, GDA, LEU5	------	------	ENOG410ZRF1	S:Function unknown	sp|P16260|GDC_HUMAN;	Graves disease carrier protein OS=Homo sapiens OX=9606 GN=SLC25A16 PE=1 SV=3;
gfas1.m1.18226	2.198	1.13622	0.000396147	0.0123168	up	SpringvsWinter	SPRING_UP_CLUSTER13	K17383	SPRY2	map05206;map04013	MicroRNAs in cancer;MAPK signaling pathway - fly	ENOG410ZPNT	U:Intracellular trafficking, secretion, and vesicular transport	sp|Q9WTP2|SPY4_MOUSE;	Protein sprouty homolog 4 OS=Mus musculus OX=10090 GN=Spry4 PE=1 SV=1;
gfas1.m1.1854	2.921	1.54627	7.401e-05	0.00347145	up	SpringvsWinter	SPRING_UP_CLUSTER13	------	------	------	------	ENOG4111VJ1	S:Function unknown	sp|Q2YDI3|YPEL2_BOVIN;	Protein yippee-like 2 OS=Bos taurus OX=9913 GN=YPEL2 PE=3 SV=1;
gfas1.m1.19628	2.469	1.30397	0.000512211	0.0147868	up	SpringvsWinter	SPRING_UP_CLUSTER13	------	------	------	------	ENOG4111EAY	S:Function unknown	------	------
gfas1.m1.20227	2.269	1.182	8.20076e-06	0.000631419	up	SpringvsWinter	SPRING_UP_CLUSTER13	K04734	NFKBIA	map05140;map05215;map05142;map04657;map05145;map05160;map05167;map04659;map04658;map05164;map05168;map05169;map05203;map04210;map05163;map05135;map05134;map05161;map04622;map04623;map04620;map04621;map05131;map05130;map04624;map04926;map05171;map04380;map05220;map05222;map04662;map04660;map05200;map04625;map05132;map04668;map05208;map04024;map04920;map05170;map05417;map04062;map04064;map04722;map…	Leishmaniasis;Prostate cancer;Chagas disease;IL-17 signaling pathway;Toxoplasmosis;Hepatitis C;Kaposi sarcoma-associated herpesvirus infection;Th17 cell differentiation;Th1 and Th2 cell differentiation;Influenza A;Herpes simplex virus 1 infection;Epstein-Barr virus infection;Viral carcinogenesis;Apoptosis;Human cytomegalovirus infection;Yersinia infection;Legionellosis;Hepatitis B;RIG-I-like rece…	COG0666	S:Function unknown	sp|Q04861|NFKB1_CHICK;	Nuclear factor NF-kappa-B p105 subunit OS=Gallus gallus OX=9031 GN=NFKB1 PE=2 SV=2;
gfas1.m1.20288	4.028	2.01007	0.000996383	0.0238939	up	SpringvsWinter	SPRING_UP_CLUSTER13	------	------	------	------	ENOG410ZPNQ;ENOG41129K5	S:Function unknown;	------	------
gfas1.m1.20831	2.387	1.25546	3.73786e-07	5.44099e-05	up	SpringvsWinter	SPRING_UP_CLUSTER13	K08814	TRIB1_2	------	------	COG0515	T:Signal transduction mechanisms	sp|Q92519|TRIB2_HUMAN;	Tribbles homolog 2 OS=Homo sapiens OX=9606 GN=TRIB2 PE=1 SV=1;
gfas1.m1.21749	12.142	3.60196	2.86352e-06	0.000290319	up	SpringvsWinter	SPRING_UP_CLUSTER13	K22866	TCTEX1D2	------	------	ENOG4111RVM	S:Function unknown	sp|Q66IC8|DYLT5_DANRE;	Dynein light chain Tctex-type 5 OS=Danio rerio OX=7955 GN=dynlt5 PE=2 SV=1;
gfas1.m1.22863	2.282	1.19031	0.000842696	0.0211736	up	SpringvsWinter	SPRING_UP_CLUSTER13	K04988	PKD1L2	------	------	ENOG410XR4U	U:Intracellular trafficking, secretion, and vesicular transport	sp|O35245|PKD2_MOUSE;	Polycystin-2 OS=Mus musculus OX=10090 GN=Pkd2 PE=1 SV=2;
gfas1.m1.23152	5.203	2.37935	0.0008547	0.0213199	up	SpringvsWinter	SPRING_UP_CLUSTER13	------	------	------	------	COG4886	S:Function unknown	sp|Q9Y2C9|TLR6_HUMAN;	Toll-like receptor 6 OS=Homo sapiens OX=9606 GN=TLR6 PE=1 SV=2;
gfas1.m1.23168	3.27	1.70919	0.00193982	0.0383338	up	SpringvsWinter	SPRING_UP_CLUSTER13	------	------	------	------	------	------	------	------
gfas1.m1.23777	14.321	3.84009	0.00197795	0.038852	up	SpringvsWinter	SPRING_UP_CLUSTER13	------	------	------	------	ENOG4110KQE;ENOG41112VU	S:Function unknown;	------	------
gfas1.m1.23902	3.783	1.91967	0.00205942	0.0398765	up	SpringvsWinter	SPRING_UP_CLUSTER13	------	------	------	------	ENOG410ZVGI;ENOG410XPZ3;ENOG410XNZS;ENOG410XPX0	S:Function unknown;	sp|Q1ENI8|PXDN1_CAEEL;	Peroxidasin homolog pxn-1 OS=Caenorhabditis elegans OX=6239 GN=pxn-1 PE=1 SV=1;
gfas1.m1.2680	2.446	1.29043	0.000283977	0.00961692	up	SpringvsWinter	SPRING_UP_CLUSTER13	K04160;K05051	HTR4;TAAR	map04024;map04726;map04080;map04020	cAMP signaling pathway;Serotonergic synapse;Neuroactive ligand-receptor interaction;Calcium signaling pathway	ENOG410XRW9	U:Intracellular trafficking, secretion, and vesicular transport	sp|Q923X6|TAA7E_RAT;	Trace amine-associated receptor 7e OS=Rattus norvegicus OX=10116 GN=Taar7e PE=3 SV=1;
gfas1.m1.2970	2.327	1.2183	0.000545876	0.0155072	up	SpringvsWinter	SPRING_UP_CLUSTER13	K14443	TOB	map03018	RNA degradation	ENOG410ZZC0	S:Function unknown	sp|P53348|BTG1_BOVIN;	Protein BTG1 OS=Bos taurus OX=9913 GN=BTG1 PE=2 SV=2;
gfas1.m1.304	2.213	1.14609	2.66281e-05	0.00153046	up	SpringvsWinter	SPRING_UP_CLUSTER13	------	------	------	------	------	------	------	------
gfas1.m1.3368	7.387	2.88499	4.01684e-06	0.000376821	up	SpringvsWinter	SPRING_UP_CLUSTER13	------	------	------	------	------	------	------	------
gfas1.m1.3969	3.301	1.72289	6.06312e-06	0.000510146	up	SpringvsWinter	SPRING_UP_CLUSTER13	K09592	EGLN, HPH	map05211;map04066;map05200	Renal cell carcinoma;HIF-1 signaling pathway;Pathways in cancer	ENOG410ZHZN	O:Posttranslational modification, protein turnover, chaperones	sp|P59722|EGLN1_RAT;	Egl nine homolog 1;
gfas1.m1.4199	2.302	1.20311	0.0011259	0.0255962	up	SpringvsWinter	SPRING_UP_CLUSTER13	------	------	------	------	------	------	------	------
gfas1.m1.4877	2.81	1.49047	1.34327e-05	0.000906044	up	SpringvsWinter	SPRING_UP_CLUSTER13	K00544	BHMT	map00270;map00260	Cysteine and methionine metabolism;Glycine, serine and threonine metabolism	COG0646	E:Amino acid transport and metabolism	sp|Q5M8Z0|BHMT1_XENTR;	Betaine--homocysteine S-methyltransferase 1 OS=Xenopus tropicalis OX=8364 GN=bhmt PE=2 SV=1;
gfas1.m1.6124	2.733	1.45047	4.80145e-07	6.64187e-05	up	SpringvsWinter	SPRING_UP_CLUSTER13	------	------	------	------	ENOG410YKSA	O:Posttranslational modification, protein turnover, chaperones	sp|P25304|AGRIN_RAT;	Agrin OS=Rattus norvegicus OX=10116 GN=Agrn PE=1 SV=2;
gfas1.m1.6130	3.431	1.77861	3.18868e-05	0.00174076	up	SpringvsWinter	SPRING_UP_CLUSTER13	------	------	------	------	ENOG4111EAY	S:Function unknown	------	------
gfas1.m1.6424	3.837	1.94004	5.31275e-05	0.00265794	up	SpringvsWinter	SPRING_UP_CLUSTER13	------	------	------	------	ENOG410YERS	O:Posttranslational modification, protein turnover, chaperones	sp|P02513|HSP17_CAEEL;	Heat shock protein Hsp-16.48/Hsp-16.49 OS=Caenorhabditis elegans OX=6239 GN=hsp-16.48 PE=2 SV=1;
gfas1.m1.6632	3.093	1.62889	9.82056e-05	0.00427469	up	SpringvsWinter	SPRING_UP_CLUSTER13	------	------	------	------	COG1100	S:Function unknown	sp|O95057|DIRA1_HUMAN;	GTP-binding protein Di-Ras1 OS=Homo sapiens OX=9606 GN=DIRAS1 PE=1 SV=1;
gfas1.m1.7247	3.47	1.79503	0.000380705	0.0119966	up	SpringvsWinter	SPRING_UP_CLUSTER13	K00830	AGXT	map00630;map00250;map00260;map04146	Glyoxylate and dicarboxylate metabolism;Alanine, aspartate and glutamate metabolism;Glycine, serine and threonine metabolism;Peroxisome	COG0075	E:Amino acid transport and metabolism	sp|P31029|SPYA_CALJA;	Serine--pyruvate aminotransferase, mitochondrial OS=Callithrix jacchus OX=9483 GN=AGXT PE=2 SV=1;
gfas1.m1.7421	2.132	1.09239	0.00106111	0.0249147	up	SpringvsWinter	SPRING_UP_CLUSTER13	------	------	------	------	ENOG4111PGT	S:Function unknown	sp|Q7T3I7|RBM38_XENLA;	RNA-binding protein 38 OS=Xenopus laevis OX=8355 GN=rbm38 PE=1 SV=2;
gfas1.m1.8132	2.363	1.24065	4.86712e-09	1.44447e-06	up	SpringvsWinter	SPRING_UP_CLUSTER13	K17345;K17346	TSPAN5;TSPAN33	------	------	ENOG4111IRY	S:Function unknown	sp|Q3SYV5|TSN33_BOVIN;	Tetraspanin-33 OS=Bos taurus OX=9913 GN=TSPAN33 PE=1 SV=1;
gfas1.m1.9033	9.658	3.27169	0.00257913	0.0463647	up	SpringvsWinter	SPRING_UP_CLUSTER13	------	------	------	------	COG2211	G:Carbohydrate transport and metabolism	sp|Q6NUT3|MFS12_HUMAN;	Major facilitator superfamily domain-containing protein 12 OS=Homo sapiens OX=9606 GN=MFSD12 PE=1 SV=2;
gfas1.m1.9388	4.468	2.15977	1.11548e-08	2.87958e-06	up	SpringvsWinter	SPRING_UP_CLUSTER13	K07189	PPP1R3	map04910;map04931	Insulin signaling pathway;Insulin resistance	ENOG4111FT1	T:Signal transduction mechanisms	sp|Q99MR9|PPR3A_MOUSE;	Protein phosphatase 1 regulatory subunit 3A OS=Mus musculus OX=10090 GN=Ppp1r3a PE=1 SV=2;
gfas1.m1.11980	2.964	1.56731	5.89723e-06	0.000502249	up	SpringvsWinter	SPRING_UP_CLUSTER2	------	------	------	------	------	------	------	------
gfas1.m1.12191	3.8	1.92602	0.00216931	0.0412219	up	SpringvsWinter	SPRING_UP_CLUSTER2	K03231	EEF1A	map05140;map05134;map03013	Leishmaniasis;Legionellosis;Nucleocytoplasmic transport	COG5256	J:Translation, ribosomal structure and biogenesis	sp|Q92005|EF1A_DANRE;	Elongation factor 1-alpha OS=Danio rerio OX=7955 GN=eef1a PE=2 SV=1;
gfas1.m1.13985	2.763	1.46641	3.28353e-09	1.07194e-06	up	SpringvsWinter	SPRING_UP_CLUSTER2	K02976	RP-S26e, RPS26	map03010;map05171	Ribosome;Coronavirus disease - COVID-19	COG4830	J:Translation, ribosomal structure and biogenesis	sp|P27085|RS26_OCTVU;	40S ribosomal protein S26 OS=Octopus vulgaris OX=6645 GN=RPS26 PE=2 SV=1;
gfas1.m1.15550	2.586	1.37057	0.00239378	0.0438537	up	SpringvsWinter	SPRING_UP_CLUSTER2	------	------	------	------	ENOG4111XFH	S:Function unknown	sp|A8QZJ5|MCTX1_MILDI;	Millepora cytotoxin-1 OS=Millepora dichotoma OX=544484 PE=1 SV=1;
gfas1.m1.16603	3.353	1.74528	0.000756168	0.019543	up	SpringvsWinter	SPRING_UP_CLUSTER2	------	------	------	------	------	------	------	------
gfas1.m1.17258	3.777	1.91727	0.000939188	0.0227592	up	SpringvsWinter	SPRING_UP_CLUSTER2	------	------	------	------	ENOG410XSZT	S:Function unknown	sp|Q95SX7|RTBS_DROME;	Probable RNA-directed DNA polymerase from transposon BS OS=Drosophila melanogaster OX=7227 GN=RTase PE=2 SV=1;
gfas1.m1.20341	10.861	3.44107	9.2476e-22	7.54743e-18	up	SpringvsWinter	SPRING_UP_CLUSTER2	K02223	CLOCK, KAT13D	map04710;map04711;map04728	Circadian rhythm;Circadian rhythm - fly;Dopaminergic synapse	ENOG410Y7Z8;ENOG410XRJI	K:Transcription;	sp|Q6YGZ4|CLOCK_TYTAL;	Circadian locomoter output cycles protein kaput OS=Tyto alba OX=56313 GN=CLOCK PE=2 SV=1;
gfas1.m1.20905	2.991	1.58086	0.000265246	0.00917289	up	SpringvsWinter	SPRING_UP_CLUSTER2	------	------	------	------	------	------	------	------
gfas1.m1.20950	3.325	1.73327	6.48456e-05	0.00311316	up	SpringvsWinter	SPRING_UP_CLUSTER2	K03946	NDUFA2	map04714;map00190;map05208;map05012;map05010;map04723;map05016;map05014;map05415;map04932;map05022;map05020	Thermogenesis;Oxidative phosphorylation;Chemical carcinogenesis - reactive oxygen species;Parkinson disease;Alzheimer disease;Retrograde endocannabinoid signaling;Huntington disease;Amyotrophic lateral sclerosis;Diabetic cardiomyopathy;Non-alcoholic fatty liver disease;Pathways of neurodegeneration - multiple diseases;Prion disease	ENOG41124JV	I:Lipid transport and metabolism	sp|Q4R5E2|NDUA2_MACFA;	NADH dehydrogenase [ubiquinone] 1 alpha subcomplex subunit 2 OS=Macaca fascicularis OX=9541 GN=NDUFA2 PE=3 SV=3;
gfas1.m1.20992	3.321	1.73167	0.000250872	0.00880641	up	SpringvsWinter	SPRING_UP_CLUSTER2	------	------	------	------	ENOG410XS7V;ENOG410YHSZ	S:Function unknown;	sp|Q0V9S9|DRC7_XENTR;	Dynein regulatory complex subunit 7 OS=Xenopus tropicalis OX=8364 GN=drc7 PE=2 SV=1;
gfas1.m1.21104	12.558	3.6505	0.00272187	0.0481878	up	SpringvsWinter	SPRING_UP_CLUSTER2	------	------	------	------	------	------	------	------
gfas1.m1.2957	2.285	1.19203	0.000397843	0.0123286	up	SpringvsWinter	SPRING_UP_CLUSTER2	K21435	ANKRD6	------	------	COG5238	U:Intracellular trafficking, secretion, and vesicular transport	sp|P46061|RAGP1_MOUSE;	Ran GTPase-activating protein 1 OS=Mus musculus OX=10090 GN=Rangap1 PE=1 SV=2;
gfas1.m1.4286	2.647	1.40446	0.000466723	0.013902	up	SpringvsWinter	SPRING_UP_CLUSTER2	------	------	------	------	ENOG4111UBS	S:Function unknown	sp|G8HTB6|ZPP_ACRMI;	ZP domain-containing protein OS=Acropora millepora OX=45264 PE=1 SV=1;
gfas1.m1.4504	19.423	4.27966	0.00230756	0.0429	up	SpringvsWinter	SPRING_UP_CLUSTER2	------	------	------	------	------	------	------	------
gfas1.m1.4894	2.678	1.42131	0.000843783	0.0211736	up	SpringvsWinter	SPRING_UP_CLUSTER2	------	------	------	------	------	------	------	------
gfas1.m1.6320	2.884	1.528	0.00143132	0.0307415	up	SpringvsWinter	SPRING_UP_CLUSTER2	------	------	------	------	ENOG4111YKY	O:Posttranslational modification, protein turnover, chaperones	sp|Q9D8I1|MZB1_MOUSE;	Marginal zone B- and B1-cell-specific protein OS=Mus musculus OX=10090 GN=Mzb1 PE=1 SV=2;
gfas1.m1.7653	4.229	2.08024	1.65851e-16	5.41436e-13	up	SpringvsWinter	SPRING_UP_CLUSTER2	K03729;K03730	BHLHB2, DEC1;BHLHB3, DEC2	map04710	Circadian rhythm	ENOG4111F0X	K:Transcription	sp|Q7KM13|HEY_DROME;	Hairy/enhancer-of-split related with YRPW motif protein OS=Drosophila melanogaster OX=7227 GN=Hey PE=2 SV=1;
gfas1.m1.8623	3.291	1.71839	0.00103572	0.0245014	up	SpringvsWinter	SPRING_UP_CLUSTER2	------	------	------	------	------	------	------	------
gfas1.m1.9521	3.029	1.59893	0.000230275	0.00824294	up	SpringvsWinter	SPRING_UP_CLUSTER2	K24759	WDR90	------	------	ENOG410XNWN	S:Function unknown	sp|A0JP70|WDR90_XENTR;	WD repeat-containing protein 90 OS=Xenopus tropicalis OX=8364 GN=wdr90 PE=2 SV=1;
gfas1.m1.9539	2.823	1.4973	0.000592937	0.0163239	up	SpringvsWinter	SPRING_UP_CLUSTER2	------	------	------	------	ENOG4111UBS	S:Function unknown	sp|G8HTB6|ZPP_ACRMI;	ZP domain-containing protein OS=Acropora millepora OX=45264 PE=1 SV=1;
gfas1.m1.10342	3.852	1.94566	1.78866e-08	4.23134e-06	up	SpringvsWinter	SPRING_UP_CLUSTER9	K23688	BCAR3, SH2D3B	------	------	ENOG410XTJR	S:Function unknown	sp|Q8N5H7|SH2D3_HUMAN;	SH2 domain-containing protein 3C OS=Homo sapiens OX=9606 GN=SH2D3C PE=1 SV=1;
gfas1.m1.10636	13.039	3.70479	3.20582e-06	0.000315233	up	SpringvsWinter	SPRING_UP_CLUSTER9	K07367	CARD11	map04064;map04662;map04660	NF-kappa B signaling pathway;B cell receptor signaling pathway;T cell receptor signaling pathway	ENOG4111983;COG0194;ENOG41126VR	S:Function unknown;F:Nucleotide transport and metabolism;Z:Cytoskeleton	sp|Q9BXL7|CAR11_HUMAN;	Caspase recruitment domain-containing protein 11 OS=Homo sapiens OX=9606 GN=CARD11 PE=1 SV=3;
gfas1.m1.1163	3.652	1.86888	0.000398528	0.0123286	up	SpringvsWinter	SPRING_UP_CLUSTER9	K04150	HRH2	map04080;map04971;map04020	Neuroactive ligand-receptor interaction;Gastric acid secretion;Calcium signaling pathway	------	------	sp|P47747|HRH2_CAVPO;	Histamine H2 receptor OS=Cavia porcellus OX=10141 GN=HRH2 PE=3 SV=1;
gfas1.m1.11791	2.445	1.28999	0.000637177	0.0172881	up	SpringvsWinter	SPRING_UP_CLUSTER9	K04984	TRPA1, ANKTM1	map04750	Inflammatory mediator regulation of TRP channels	COG0666	S:Function unknown	sp|Q8BLA8|TRPA1_MOUSE;	Transient receptor potential cation channel subfamily A member 1 OS=Mus musculus OX=10090 GN=Trpa1 PE=1 SV=1;
gfas1.m1.1186	4.85	2.27801	1.56593e-06	0.000183889	up	SpringvsWinter	SPRING_UP_CLUSTER9	------	------	------	------	ENOG410YBFF	S:Function unknown	sp|A2AAY5|SPD2B_MOUSE;	SH3 and PX domain-containing protein 2B OS=Mus musculus OX=10090 GN=Sh3pxd2b PE=1 SV=1;
gfas1.m1.1211	3.995	1.99817	0.000142857	0.00567363	up	SpringvsWinter	SPRING_UP_CLUSTER9	K14943	MBNL	------	------	ENOG410ZNRC	S:Function unknown	sp|Q6Q2B2|MBN2A_TAKRU;	Muscleblind-like protein 2a OS=Takifugu rubripes OX=31033 GN=mbnl2a PE=2 SV=1;
gfas1.m1.1233	3.707	1.89008	0.000135914	0.00545093	up	SpringvsWinter	SPRING_UP_CLUSTER9	------	------	------	------	------	------	------	------
gfas1.m1.12422	4.411	2.14097	5.25579e-11	3.06394e-08	up	SpringvsWinter	SPRING_UP_CLUSTER9	K05097	FLT4, VEGFR3	map04510;map05200;map04015;map04014;map04010;map04020;map05224;map04151	Focal adhesion;Pathways in cancer;Rap1 signaling pathway;Ras signaling pathway;MAPK signaling pathway;Calcium signaling pathway;Breast cancer;PI3K-Akt signaling pathway	------	------	------	------
gfas1.m1.12775	4.698	2.23192	0.00108372	0.0250561	up	SpringvsWinter	SPRING_UP_CLUSTER9	------	------	------	------	------	------	------	------
gfas1.m1.13141	4.517	2.17548	1.55763e-08	3.7948e-06	up	SpringvsWinter	SPRING_UP_CLUSTER9	------	------	------	------	ENOG410XNQX	S:Function unknown	sp|Q8ND76|CCNY_HUMAN;	Cyclin-Y OS=Homo sapiens OX=9606 GN=CCNY PE=1 SV=2;
gfas1.m1.13158	3.653	1.86923	8.6962e-05	0.00393208	up	SpringvsWinter	SPRING_UP_CLUSTER9	------	------	------	------	------	------	------	------
gfas1.m1.13169	5.101	2.35072	4.04339e-06	0.000377144	up	SpringvsWinter	SPRING_UP_CLUSTER9	------	------	------	------	ENOG410ZQJ5	S:Function unknown	sp|Q3MHQ7|TM86A_BOVIN;	Lysoplasmalogenase-like protein TMEM86A OS=Bos taurus OX=9913 GN=TMEM86A PE=2 SV=1;
gfas1.m1.13203	6.629	2.72878	4.6027e-09	1.39129e-06	up	SpringvsWinter	SPRING_UP_CLUSTER9	K22584	TIMP4	------	------	------	------	------	------
gfas1.m1.13261	6.088	2.60592	6.33718e-10	2.65235e-07	up	SpringvsWinter	SPRING_UP_CLUSTER9	K07920;K07917	RAB33B;RAB30	map04140	Autophagy - animal	ENOG410XQN5;ENOG410XRPC	S:Function unknown;	sp|P91580|RAB33_CIOIN;	Putative Ras-related protein Rab-33 OS=Ciona intestinalis OX=7719 GN=COS41.2 PE=3 SV=1;
gfas1.m1.13293	5.289	2.40313	9.34814e-07	0.000117377	up	SpringvsWinter	SPRING_UP_CLUSTER9	K16311	SIK2	map04922	Glucagon signaling pathway	ENOG410XNQ0	T:Signal transduction mechanisms	sp|Q9H0K1|SIK2_HUMAN;	Serine/threonine-protein kinase SIK2 OS=Homo sapiens OX=9606 GN=SIK2 PE=1 SV=1;
gfas1.m1.13379	2.802	1.48651	0.000593033	0.0163239	up	SpringvsWinter	SPRING_UP_CLUSTER9	------	------	------	------	------	------	------	------
gfas1.m1.13409	2.988	1.57911	2.69277e-05	0.00153825	up	SpringvsWinter	SPRING_UP_CLUSTER9	K04374	ATF4, CREB2	map05166;map04137;map04915;map05163;map05215;map04010;map04212;map04211;map04210;map04214;map05161;map05012;map05010;map04922;map04925;map04927;map04926;map05034;map04928;map04725;map05030;map05031;map04141;map04720;map05207;map05203;map05014;map04261;map04668;map04022;map05417;map04912;map04722;map04918;map04151;map04728;map04911;map04934;map04935;map04932;map05022;map05020	Human T-cell leukemia virus 1 infection;Mitophagy - animal;Estrogen signaling pathway;Human cytomegalovirus infection;Prostate cancer;MAPK signaling pathway;Longevity regulating pathway - worm;Longevity regulating pathway;Apoptosis;Apoptosis - fly;Hepatitis B;Parkinson disease;Alzheimer disease;Glucagon signaling pathway;Aldosterone synthesis and secretion;Cortisol synthesis and secretion;Relaxin…	ENOG4111ZXT	K:Transcription	sp|Q6NW59|ATF4_DANRE;	Cyclic AMP-dependent transcription factor ATF-4 OS=Danio rerio OX=7955 GN=atf4 PE=2 SV=1;
gfas1.m1.13483	2.281	1.18985	0.000187406	0.00704844	up	SpringvsWinter	SPRING_UP_CLUSTER9	------	------	------	------	------	------	------	------
gfas1.m1.1355	3.757	1.90957	1.71896e-06	0.000197595	up	SpringvsWinter	SPRING_UP_CLUSTER9	------	------	------	------	------	------	------	------
gfas1.m1.13566	3.471	1.79536	1.03754e-06	0.000128301	up	SpringvsWinter	SPRING_UP_CLUSTER9	------	------	------	------	ENOG4111P0A	S:Function unknown	sp|Q149G0|CB068_MOUSE;	UPF0561 protein C2orf68 homolog OS=Mus musculus OX=10090 PE=2 SV=1;
gfas1.m1.13581	2.432	1.28227	0.000598506	0.0164468	up	SpringvsWinter	SPRING_UP_CLUSTER9	K02156	AUB, PIWI	map04320	Dorso-ventral axis formation	ENOG410XNRH	J:Translation, ribosomal structure and biogenesis	sp|Q9JMB7|PIWL1_MOUSE;	Piwi-like protein 1 OS=Mus musculus OX=10090 GN=Piwil1 PE=1 SV=1;
gfas1.m1.13791	2.92	1.54614	0.000350027	0.0113814	up	SpringvsWinter	SPRING_UP_CLUSTER9	K19490;K19491	DMRT3;DMRT4_5, DMRTA	------	------	ENOG410XSK9	K:Transcription	sp|Q76L87|DMTA2_ORYLA;	Doublesex- and mab-3-related transcription factor A2 OS=Oryzias latipes OX=8090 GN=dmrta2 PE=3 SV=1;
gfas1.m1.14029	3.075	1.62077	0.000611982	0.0167607	up	SpringvsWinter	SPRING_UP_CLUSTER9	------	------	------	------	------	------	------	------
gfas1.m1.14046	3.866	1.95085	7.69335e-05	0.00355523	up	SpringvsWinter	SPRING_UP_CLUSTER9	K15112;K15106	SLC25A27, UCP4;SLC25A14_30	------	------	ENOG410XS37;ENOG410XRV1	S:Function unknown;O:Posttranslational modification, protein turnover, chaperones	sp|B0G143|UCPB_DICDI;	Mitochondrial substrate carrier family protein ucpB OS=Dictyostelium discoideum OX=44689 GN=ucpB PE=3 SV=1;
gfas1.m1.14121	4.009	2.00308	7.90241e-05	0.00362334	up	SpringvsWinter	SPRING_UP_CLUSTER9	K04150	HRH2	map04080;map04971;map04020	Neuroactive ligand-receptor interaction;Gastric acid secretion;Calcium signaling pathway	------	------	sp|P47747|HRH2_CAVPO;	Histamine H2 receptor OS=Cavia porcellus OX=10141 GN=HRH2 PE=3 SV=1;
gfas1.m1.14161	4.837	2.27413	0.0011847	0.0266729	up	SpringvsWinter	SPRING_UP_CLUSTER9	K04397;K02187	CASP7;CASP3	map05167;map05164;map04650;map04657;map05145;map05160;map05206;map04010;map05168;map05169;map05165;map05163;map05210;map04210;map04215;map04115;map05146;map05161;map05012;map05134;map05010;map05016;map05130;map05133;map05132;map04726;map04214;map05222;map05152;map05205;map05203;map05014;map05200;map04668;map05170;map05416;map05417;map04933;map05120;map05162;map04932;map05022;map01524;map05020	Kaposi sarcoma-associated herpesvirus infection;Influenza A;Natural killer cell mediated cytotoxicity;IL-17 signaling pathway;Toxoplasmosis;Hepatitis C;MicroRNAs in cancer;MAPK signaling pathway;Herpes simplex virus 1 infection;Epstein-Barr virus infection;Human papillomavirus infection;Human cytomegalovirus infection;Colorectal cancer;Apoptosis;Apoptosis - multiple species;p53 signaling pathway;…	ENOG410ZQIE	O:Posttranslational modification, protein turnover, chaperones	sp|P70677|CASP3_MOUSE;	Caspase-3 OS=Mus musculus OX=10090 GN=Casp3 PE=1 SV=1;
gfas1.m1.14214	3.28	1.7135	2.77281e-07	4.1908e-05	up	SpringvsWinter	SPRING_UP_CLUSTER9	K08375	NPFFR2	map04080	Neuroactive ligand-receptor interaction	ENOG410XSC5;ENOG410XRW9	S:Function unknown;U:Intracellular trafficking, secretion, and vesicular transport	sp|Q15760|GPR19_HUMAN;	Probable G-protein coupled receptor 19 OS=Homo sapiens OX=9606 GN=GPR19 PE=2 SV=2;
gfas1.m1.14262	4.668	2.22294	0.00218117	0.0413511	up	SpringvsWinter	SPRING_UP_CLUSTER9	K05181	GABRB	map04080;map04727;map04726;map04723;map05032;map05033	Neuroactive ligand-receptor interaction;GABAergic synapse;Serotonergic synapse;Retrograde endocannabinoid signaling;Morphine addiction;Nicotine addiction	ENOG410XPWH	U:Intracellular trafficking, secretion, and vesicular transport	sp|Q75NA5|GBRB_MUSDO;	Gamma-aminobutyric acid receptor subunit beta OS=Musca domestica OX=7370 GN=Rdl PE=1 SV=2;
gfas1.m1.14267	23.192	4.53554	1.87885e-23	3.06685e-19	up	SpringvsWinter	SPRING_UP_CLUSTER9	K09381	PAX3_7	map05202	Transcriptional misregulation in cancer	ENOG410XS01	K:Transcription	sp|P09082|GSB_DROME;	Protein gooseberry OS=Drosophila melanogaster OX=7227 GN=gsb PE=2 SV=1;
gfas1.m1.14274	4.643	2.21509	8.62728e-05	0.00391175	up	SpringvsWinter	SPRING_UP_CLUSTER9	K09381	PAX3_7	map05202	Transcriptional misregulation in cancer	ENOG410XS01	K:Transcription	sp|Q645N4|PAX3A_XENLA;	Paired box protein Pax-3-A OS=Xenopus laevis OX=8355 GN=pax3-a PE=2 SV=1;
gfas1.m1.14277	7.225	2.85304	2.07071e-07	3.31375e-05	up	SpringvsWinter	SPRING_UP_CLUSTER9	K09381	PAX3_7	map05202	Transcriptional misregulation in cancer	ENOG410XS01	K:Transcription	sp|Q645N4|PAX3A_XENLA;	Paired box protein Pax-3-A OS=Xenopus laevis OX=8355 GN=pax3-a PE=2 SV=1;
gfas1.m1.14304	4.768	2.25346	2.13377e-06	0.000229335	up	SpringvsWinter	SPRING_UP_CLUSTER9	------	------	------	------	ENOG410YA6D;ENOG4110YER	S:Function unknown;	sp|Q86V42|F124A_HUMAN;	Protein FAM124A OS=Homo sapiens OX=9606 GN=FAM124A PE=1 SV=1;
gfas1.m1.1484	2.458	1.29745	0.000920735	0.0225325	up	SpringvsWinter	SPRING_UP_CLUSTER9	K20824	NAA38	------	------	ENOG411250E;ENOG4111XHR;ENOG4111Y11	S:Function unknown;K:Transcription;K:Transcription	sp|A2BIG9|LSMD1_DANRE;	N-alpha-acetyltransferase 38, NatC auxiliary subunit OS=Danio rerio OX=7955 GN=naa38 PE=3 SV=1;
gfas1.m1.149	25.125	4.65103	1.29131e-09	5.14099e-07	up	SpringvsWinter	SPRING_UP_CLUSTER9	------	------	------	------	------	------	sp|P70085|CP17A_ORYLA;	Steroid 17-alpha-hydroxylase/17,20 lyase OS=Oryzias latipes OX=8090 GN=cyp17a1 PE=2 SV=1;
gfas1.m1.1493	2.642	1.40152	0.00203797	0.0396026	up	SpringvsWinter	SPRING_UP_CLUSTER9	K15544	SSU72	map03015	mRNA surveillance pathway	COG5211	K:Transcription	sp|Q6PC19|SSU72_DANRE;	RNA polymerase II subunit A C-terminal domain phosphatase SSU72 OS=Danio rerio OX=7955 GN=ssu72 PE=2 SV=1;
gfas1.m1.14965	3.211	1.68306	3.3636e-05	0.00180606	up	SpringvsWinter	SPRING_UP_CLUSTER9	K20216	DUSP10	map04010;map04013;map04214	MAPK signaling pathway;MAPK signaling pathway - fly;Apoptosis - fly	COG2453	T:Signal transduction mechanisms	sp|Q0IID7|DUS10_BOVIN;	Dual specificity protein phosphatase 10 OS=Bos taurus OX=9913 GN=DUSP10 PE=2 SV=1;
gfas1.m1.15073	18.708	4.22561	1.0138e-08	2.74014e-06	up	SpringvsWinter	SPRING_UP_CLUSTER9	------	------	------	------	------	------	------	------
gfas1.m1.15353	5.038	2.33285	2.0651e-05	0.00125778	up	SpringvsWinter	SPRING_UP_CLUSTER9	------	------	------	------	------	------	------	------
gfas1.m1.15649	9.666	3.27296	4.03104e-10	1.73154e-07	up	SpringvsWinter	SPRING_UP_CLUSTER9	K09414	HSF1	map04212;map05134	Longevity regulating pathway - worm;Legionellosis	COG5169	K:Transcription	sp|Q08DJ8|HSF1_BOVIN;	Heat shock factor protein 1 OS=Bos taurus OX=9913 GN=HSF1 PE=2 SV=1;
gfas1.m1.15689	2.508	1.32647	0.00282339	0.0492374	up	SpringvsWinter	SPRING_UP_CLUSTER9	K24024	RTKN	------	------	ENOG410ZX8Y	S:Function unknown	sp|Q9BST9|RTKN_HUMAN;	Rhotekin OS=Homo sapiens OX=9606 GN=RTKN PE=1 SV=2;
gfas1.m1.16028	7.023	2.812	6.13757e-08	1.15153e-05	up	SpringvsWinter	SPRING_UP_CLUSTER9	K01135	ARSB	map04142;map00531	Lysosome;Glycosaminoglycan degradation	COG3119	P:Inorganic ion transport and metabolism	sp|P50430|ARSB_RAT;	Arylsulfatase B OS=Rattus norvegicus OX=10116 GN=Arsb PE=2 SV=2;
gfas1.m1.16034	11.739	3.55321	4.5188e-05	0.00231224	up	SpringvsWinter	SPRING_UP_CLUSTER9	K01135	ARSB	map04142;map00531	Lysosome;Glycosaminoglycan degradation	COG3119	P:Inorganic ion transport and metabolism	sp|Q5FYB0|ARSJ_HUMAN;	Arylsulfatase J OS=Homo sapiens OX=9606 GN=ARSJ PE=2 SV=1;
gfas1.m1.16341	3.378	1.75619	3.61685e-05	0.00190732	up	SpringvsWinter	SPRING_UP_CLUSTER9	K04809	CHRNA7	map05207;map05010;map04080;map04020;map04725;map05022;map05033	Chemical carcinogenesis - receptor activation;Alzheimer disease;Neuroactive ligand-receptor interaction;Calcium signaling pathway;Cholinergic synapse;Pathways of neurodegeneration - multiple diseases;Nicotine addiction	ENOG410XQGR	U:Intracellular trafficking, secretion, and vesicular transport	sp|Q866A2|ACHA7_MACMU;	Neuronal acetylcholine receptor subunit alpha-7 OS=Macaca mulatta OX=9544 GN=CHRNA7 PE=2 SV=1;
gfas1.m1.16366	4.632	2.21161	0.000678852	0.0180201	up	SpringvsWinter	SPRING_UP_CLUSTER9	K04150	HRH2	map04080;map04971;map04020	Neuroactive ligand-receptor interaction;Gastric acid secretion;Calcium signaling pathway	ENOG410XRW9	U:Intracellular trafficking, secretion, and vesicular transport	sp|P34969|5HT7R_HUMAN;	5-hydroxytryptamine receptor 7 OS=Homo sapiens OX=9606 GN=HTR7 PE=1 SV=2;
gfas1.m1.16667	119.142	6.89654	1.02775e-06	0.000128061	up	SpringvsWinter	SPRING_UP_CLUSTER9	------	------	------	------	------	------	------	------
gfas1.m1.16679	5.094	2.34885	9.77872e-06	0.000733216	up	SpringvsWinter	SPRING_UP_CLUSTER9	K20232	EDL	map04013	MAPK signaling pathway - fly	ENOG41128GY	S:Function unknown	sp|Q9Y603|ETV7_HUMAN;	Transcription factor ETV7 OS=Homo sapiens OX=9606 GN=ETV7 PE=1 SV=1;
gfas1.m1.16706	2.194	1.13349	0.000927553	0.0226653	up	SpringvsWinter	SPRING_UP_CLUSTER9	K04285;K04286	MTNR1A;MTNR1B	map04713;map04080	Circadian entrainment;Neuroactive ligand-receptor interaction	------	------	sp|P51050|MTR1B_CHICK;	Melatonin receptor type 1B;
gfas1.m1.16773	6.972	2.80154	0.000309897	0.0103023	up	SpringvsWinter	SPRING_UP_CLUSTER9	K10457;K10464	KLHL20, KLEIP;KLHL28	------	------	ENOG410XNX8	S:Function unknown	sp|Q9NXS3|KLH28_HUMAN;	Kelch-like protein 28 OS=Homo sapiens OX=9606 GN=KLHL28 PE=2 SV=2;
gfas1.m1.16782	3.01	1.58971	7.23338e-09	2.00119e-06	up	SpringvsWinter	SPRING_UP_CLUSTER9	------	------	------	------	ENOG410Y214	S:Function unknown	sp|Q3ZC67|PAIP2_BOVIN;	Polyadenylate-binding protein-interacting protein 2 OS=Bos taurus OX=9913 GN=PAIP2 PE=2 SV=1;
gfas1.m1.17090	2.409	1.26867	0.000563983	0.0157635	up	SpringvsWinter	SPRING_UP_CLUSTER9	K09435	ERG	map05215;map05202	Prostate cancer;Transcriptional misregulation in cancer	ENOG410Z0ZF	K:Transcription	sp|P81270|ERG_MOUSE;	Transcriptional regulator ERG OS=Mus musculus OX=10090 GN=Erg PE=1 SV=2;
gfas1.m1.17107	2.22	1.15037	5.03987e-05	0.00254693	up	SpringvsWinter	SPRING_UP_CLUSTER9	K19041	RNF38_44	------	------	ENOG41121N2	O:Posttranslational modification, protein turnover, chaperones	sp|Q4V7B8|RNF44_RAT;	RING finger protein 44 OS=Rattus norvegicus OX=10116 GN=Rnf44 PE=2 SV=1;
gfas1.m1.17138	3.666	1.8741	1.5768e-07	2.68105e-05	up	SpringvsWinter	SPRING_UP_CLUSTER9	K24687	ZFAND5_6	------	------	ENOG4111UWC	S:Function unknown	sp|Q6FIF0|ZFAN6_HUMAN;	AN1-type zinc finger protein 6 OS=Homo sapiens OX=9606 GN=ZFAND6 PE=1 SV=2;
gfas1.m1.17297	4.836	2.2739	7.6267e-15	1.55613e-11	up	SpringvsWinter	SPRING_UP_CLUSTER9	K04208;K04285	NPY6R;MTNR1A	map04713;map04080	Circadian entrainment;Neuroactive ligand-receptor interaction	------	------	sp|Q61184|MTR1A_MOUSE;	Melatonin receptor type 1A OS=Mus musculus OX=10090 GN=Mtnr1a PE=2 SV=1;
gfas1.m1.17511	14.55	3.86298	6.41478e-09	1.83699e-06	up	SpringvsWinter	SPRING_UP_CLUSTER9	------	------	------	------	------	------	------	------
gfas1.m1.17915	6.36	2.6691	2.69521e-05	0.00153825	up	SpringvsWinter	SPRING_UP_CLUSTER9	K04988	PKD1L2	------	------	ENOG410XR4U	U:Intracellular trafficking, secretion, and vesicular transport	sp|Q7TN88|PK1L2_MOUSE;	Polycystic kidney disease protein 1-like 2 OS=Mus musculus OX=10090 GN=Pkd1l2 PE=2 SV=1;
gfas1.m1.18100	5.756	2.52512	1.97923e-06	0.00021538	up	SpringvsWinter	SPRING_UP_CLUSTER9	------	------	------	------	COG0666	S:Function unknown	sp|Q9D119|PPR27_MOUSE;	Protein phosphatase 1 regulatory subunit 27 OS=Mus musculus OX=10090 GN=Ppp1r27 PE=2 SV=1;
gfas1.m1.18112	3.511	1.81193	3.47521e-11	2.18176e-08	up	SpringvsWinter	SPRING_UP_CLUSTER9	K17924	SNX10_11	------	------	COG5391	U:Intracellular trafficking, secretion, and vesicular transport	sp|Q9Y5W9|SNX11_HUMAN;	Sorting nexin-11 OS=Homo sapiens OX=9606 GN=SNX11 PE=1 SV=2;
gfas1.m1.18170	5.987	2.58183	1.08834e-08	2.86533e-06	up	SpringvsWinter	SPRING_UP_CLUSTER9	K09228	KRAB	map05168	Herpes simplex virus 1 infection	------	------	------	------
gfas1.m1.18300	4.024	2.00878	5.70005e-05	0.00279405	up	SpringvsWinter	SPRING_UP_CLUSTER9	K04373	RPS6KA	map05207;map04114;map04150;map04010;map05135;map04714;map04931;map04914;map04722;map04720	Chemical carcinogenesis - receptor activation;Oocyte meiosis;mTOR signaling pathway;MAPK signaling pathway;Yersinia infection;Thermogenesis;Insulin resistance;Progesterone-mediated oocyte maturation;Neurotrophin signaling pathway;Long-term potentiation	ENOG410XNPH	T:Signal transduction mechanisms	sp|P18654|KS6A3_MOUSE;	Ribosomal protein S6 kinase alpha-3 OS=Mus musculus OX=10090 GN=Rps6ka3 PE=1 SV=2;
gfas1.m1.18351	2.789	1.47993	2.96284e-05	0.00164545	up	SpringvsWinter	SPRING_UP_CLUSTER9	K02161	BCL2	map05215;map05210;map05145;map05206;map05168;map05169;map05022;map05162;map04071;map04210;map04217;map04215;map04115;map05161;map04621;map05131;map05014;map05132;map04928;map04725;map05226;map04722;map04141;map05222;map05207;map05152;map04510;map05200;map04261;map04340;map05418;map05170;map05417;map04064;map04066;map01521;map04151;map04630;map01522;map04140;map04915;map01524;map04933	Prostate cancer;Colorectal cancer;Toxoplasmosis;MicroRNAs in cancer;Herpes simplex virus 1 infection;Epstein-Barr virus infection;Pathways of neurodegeneration - multiple diseases;Measles;Sphingolipid signaling pathway;Apoptosis;Necroptosis;Apoptosis - multiple species;p53 signaling pathway;Hepatitis B;NOD-like receptor signaling pathway;Shigellosis;Amyotrophic lateral sclerosis;Salmonella infect…	ENOG41123S0	U:Intracellular trafficking, secretion, and vesicular transport	sp|Q6R755|BCL2_CANLF;	Apoptosis regulator Bcl-2 OS=Canis lupus familiaris OX=9615 GN=BCL2 PE=2 SV=1;
gfas1.m1.18406	7.381	2.88384	2.63084e-06	0.000270083	up	SpringvsWinter	SPRING_UP_CLUSTER9	K03174	TRAF3	map05167;map05164;map05165;map04657;map05160;map05161;map05200;map05168;map05169;map04622;map04620;map04621;map04668;map05417;map05171;map05162;map04064;map05203;map05222	Kaposi sarcoma-associated herpesvirus infection;Influenza A;Human papillomavirus infection;IL-17 signaling pathway;Hepatitis C;Hepatitis B;Pathways in cancer;Herpes simplex virus 1 infection;Epstein-Barr virus infection;RIG-I-like receptor signaling pathway;Toll-like receptor signaling pathway;NOD-like receptor signaling pathway;TNF signaling pathway;Lipid and atherosclerosis;Coronavirus disease …	ENOG410YQ97	K:Transcription	sp|Q60803|TRAF3_MOUSE;	TNF receptor-associated factor 3 OS=Mus musculus OX=10090 GN=Traf3 PE=1 SV=2;
gfas1.m1.18603	50.388	5.65502	3.42029e-05	0.00183047	up	SpringvsWinter	SPRING_UP_CLUSTER9	------	------	------	------	ENOG410XPJ0;COG5076;COG5076	B:Chromatin structure and dynamics;K:Transcription	sp|B2RWS6|EP300_MOUSE;	Histone acetyltransferase p300 OS=Mus musculus OX=10090 GN=Ep300 PE=1 SV=2;
gfas1.m1.1868	3.15	1.65536	0.00102605	0.0243788	up	SpringvsWinter	SPRING_UP_CLUSTER9	------	------	------	------	ENOG410Y1KX;ENOG410ZAGU	Q:Secondary metabolites biosynthesis, transport and catabolism;	sp|Q9ZSY9|C74B2_ARATH;	Linolenate hydroperoxide lyase, chloroplastic OS=Arabidopsis thaliana OX=3702 GN=CYP74B2 PE=1 SV=1;
gfas1.m1.18693	6.491	2.69834	1.21769e-12	1.41974e-09	up	SpringvsWinter	SPRING_UP_CLUSTER9	K20838	NAT8	map00480	Glutathione metabolism	ENOG410Y59A;ENOG4111HQT	S:Function unknown;	sp|Q9JIZ0|CMLO1_MOUSE;	Probable N-acetyltransferase CML1 OS=Mus musculus OX=10090 GN=Cml1 PE=1 SV=1;
gfas1.m1.18750	3.177	1.66784	0.00276694	0.0488268	up	SpringvsWinter	SPRING_UP_CLUSTER9	------	------	------	------	------	------	------	------
gfas1.m1.18808	3.505	1.80946	0.000118742	0.00495708	up	SpringvsWinter	SPRING_UP_CLUSTER9	------	------	------	------	ENOG410ZPX7	O:Posttranslational modification, protein turnover, chaperones	sp|P55112|NAS4_CAEEL;	Zinc metalloproteinase nas-4 OS=Caenorhabditis elegans OX=6239 GN=nas-4 PE=2 SV=4;
gfas1.m1.18979	5.051	2.33647	6.45119e-06	0.000531832	up	SpringvsWinter	SPRING_UP_CLUSTER9	------	------	------	------	ENOG4111CH5	K:Transcription	sp|P23050|FOS_AVINK;	p55-v-Fos-transforming protein OS=Avian retrovirus NK24 OX=11875 GN=V-FOS PE=3 SV=1;
gfas1.m1.19047	12.33	3.6241	6.23749e-07	8.27761e-05	up	SpringvsWinter	SPRING_UP_CLUSTER9	------	------	------	------	------	------	------	------
gfas1.m1.19567	3.166	1.66273	5.89565e-05	0.00286413	up	SpringvsWinter	SPRING_UP_CLUSTER9	K17566	PPP1R27	------	------	------	------	------	------
gfas1.m1.19773	3.551	1.82835	0.000129974	0.00527752	up	SpringvsWinter	SPRING_UP_CLUSTER9	K09507	DNAJB1	map05164;map04141	Influenza A;Protein processing in endoplasmic reticulum	COG0484	O:Posttranslational modification, protein turnover, chaperones	sp|Q9UDY4|DNJB4_HUMAN;	DnaJ homolog subfamily B member 4 OS=Homo sapiens OX=9606 GN=DNAJB4 PE=1 SV=1;
gfas1.m1.19880	3.385	1.75934	0.00176536	0.0354876	up	SpringvsWinter	SPRING_UP_CLUSTER9	------	------	------	------	------	------	------	------
gfas1.m1.20219	2.218	1.14903	0.0016357	0.0338397	up	SpringvsWinter	SPRING_UP_CLUSTER9	------	------	------	------	ENOG410Y6RP;ENOG410XRIK	T:Signal transduction mechanisms;	sp|P23049|SEA_AVIET;	Tyrosine-protein kinase transforming protein SEA OS=Avian erythroblastosis virus;
gfas1.m1.20317	2.858	1.51517	0.000102303	0.00441768	up	SpringvsWinter	SPRING_UP_CLUSTER9	------	------	------	------	ENOG410XNQX	S:Function unknown	sp|Q6NRF4|CCY1B_XENLA;	Cyclin-Y-like protein 1-B OS=Xenopus laevis OX=8355 GN=ccnyl1-b PE=2 SV=1;
gfas1.m1.2055	4.52	2.1763	3.73387e-08	7.43268e-06	up	SpringvsWinter	SPRING_UP_CLUSTER9	------	------	------	------	------	------	------	------
gfas1.m1.20714	4.444	2.1519	3.19935e-10	1.45064e-07	up	SpringvsWinter	SPRING_UP_CLUSTER9	------	------	------	------	------	------	------	------
gfas1.m1.20813	5.895	2.55951	1.30209e-07	2.26106e-05	up	SpringvsWinter	SPRING_UP_CLUSTER9	K05463	EFNB	map04360	Axon guidance	------	------	sp|O73612|EFNB1_CHICK;	Ephrin-B1 OS=Gallus gallus OX=9031 GN=EFNB1 PE=2 SV=1;
gfas1.m1.21919	4.208	2.07302	6.41993e-06	0.000531832	up	SpringvsWinter	SPRING_UP_CLUSTER9	K10343	SPSB1_4, SSB1, SSB4	------	------	ENOG410XQC1	O:Posttranslational modification, protein turnover, chaperones	sp|A1Z6E0|GUS_DROME;	Protein gustavus OS=Drosophila melanogaster OX=7227 GN=gus PE=1 SV=2;
gfas1.m1.22355	38.933	5.28292	2.3374e-08	5.15585e-06	up	SpringvsWinter	SPRING_UP_CLUSTER9	------	------	------	------	ENOG410XVX8	B:Chromatin structure and dynamics	------	------
gfas1.m1.2256	5.409	2.43536	1.62382e-06	0.000187983	up	SpringvsWinter	SPRING_UP_CLUSTER9	------	------	------	------	------	------	------	------
gfas1.m1.22898	4.169	2.05976	1.50505e-05	0.00097488	up	SpringvsWinter	SPRING_UP_CLUSTER9	K13698;K13699	ABHD4;ABHD5, CGI-58	map04923	Regulation of lipolysis in adipocytes	COG0596	S:Function unknown	sp|Q8TB40|ABHD4_HUMAN;	;
gfas1.m1.23206	18.63	4.21957	2.36074e-11	1.67541e-08	up	SpringvsWinter	SPRING_UP_CLUSTER9	K16342	PLA2G4, CPLA2	map00565;map04750;map04014;map04010;map04370;map04072;map04217;map00590;map00591;map00592;map04921;map04726;map04724;map04666;map00564;map04664;map04270;map05231;map04912;map04913;map04730;map04611	Ether lipid metabolism;Inflammatory mediator regulation of TRP channels;Ras signaling pathway;MAPK signaling pathway;VEGF signaling pathway;Phospholipase D signaling pathway;Necroptosis;Arachidonic acid metabolism;Linoleic acid metabolism;alpha-Linolenic acid metabolism;Oxytocin signaling pathway;Serotonergic synapse;Glutamatergic synapse;Fc gamma R-mediated phagocytosis;Glycerophospholipid metab…	ENOG410XR72	I:Lipid transport and metabolism	sp|Q7T0T9|PA24A_XENLA;	Cytosolic phospholipase A2 OS=Xenopus laevis OX=8355 GN=pla2g4a PE=2 SV=1;
gfas1.m1.23271	3.121	1.64188	0.000282455	0.00958527	up	SpringvsWinter	SPRING_UP_CLUSTER9	K05706	SNAI2, SLUG	map04520;map04390	Adherens junction;Hippo signaling pathway	ENOG41106JS	S:Function unknown	sp|P31508|ESCA_APIME;	Escargot/snail protein homolog;
gfas1.m1.23272	2.246	1.16726	0.00227882	0.0425398	up	SpringvsWinter	SPRING_UP_CLUSTER9	K19402	BBS12	------	------	ENOG410Z0I5	O:Posttranslational modification, protein turnover, chaperones	sp|Q6ZW61|BBS12_HUMAN;	Bardet-Biedl syndrome 12 protein OS=Homo sapiens OX=9606 GN=BBS12 PE=1 SV=2;
gfas1.m1.23277	2.984	1.57728	0.00119185	0.026797	up	SpringvsWinter	SPRING_UP_CLUSTER9	K05870	CREB1	map05166;map05167;map05165;map05163;map05161;map04211;map04962;map05215;map04922;map05016;map04924;map04927;map04926;map05034;map04928;map04725;map04925;map05031;map05207;map05152;map05203;map04261;map04668;map05020;map04024;map04022;map04380;map05030;map04612;map04918;map04713;map04710;map04151;map04152;map04714;map04728;map04911;map04934;map04935;map04915;map04916;map04931	Human T-cell leukemia virus 1 infection;Kaposi sarcoma-associated herpesvirus infection;Human papillomavirus infection;Human cytomegalovirus infection;Hepatitis B;Longevity regulating pathway;Vasopressin-regulated water reabsorption;Prostate cancer;Glucagon signaling pathway;Huntington disease;Renin secretion;Cortisol synthesis and secretion;Relaxin signaling pathway;Alcoholism;Parathyroid hormon…	ENOG410ZZJZ	K:Transcription	sp|P79145|CREM_CANLF;	cAMP-responsive element modulator OS=Canis lupus familiaris OX=9615 GN=CREM PE=2 SV=2;
gfas1.m1.23599	5.839	2.54584	0.000376163	0.0118764	up	SpringvsWinter	SPRING_UP_CLUSTER9	------	------	------	------	------	------	------	------
gfas1.m1.23820	2.579	1.36661	8.02919e-06	0.000627084	up	SpringvsWinter	SPRING_UP_CLUSTER9	K04988	PKD1L2	------	------	ENOG410XTGE;ENOG410XR4U	S:Function unknown;U:Intracellular trafficking, secretion, and vesicular transport	sp|O35245|PKD2_MOUSE;	Polycystin-2 OS=Mus musculus OX=10090 GN=Pkd2 PE=1 SV=2;
gfas1.m1.2456	6.019	2.58957	0.000211676	0.00776447	up	SpringvsWinter	SPRING_UP_CLUSTER9	------	------	------	------	COG0443	O:Posttranslational modification, protein turnover, chaperones	sp|Q8K0U4|HS12A_MOUSE;	Heat shock 70 kDa protein 12A OS=Mus musculus OX=10090 GN=Hspa12a PE=1 SV=1;
gfas1.m1.2614	2.564	1.35818	3.58682e-05	0.0019009	up	SpringvsWinter	SPRING_UP_CLUSTER9	------	------	------	------	------	------	------	------
gfas1.m1.266	5.055	2.33784	2.74473e-10	1.31771e-07	up	SpringvsWinter	SPRING_UP_CLUSTER9	K07192	FLOT	map04910	Insulin signaling pathway	COG2268	S:Function unknown	sp|A6QLR4|FLOT2_BOVIN;	Flotillin-2 OS=Bos taurus OX=9913 GN=FLOT2 PE=2 SV=1;
gfas1.m1.2696	5.587	2.48196	3.11478e-06	0.000308136	up	SpringvsWinter	SPRING_UP_CLUSTER9	------	------	------	------	------	------	------	------
gfas1.m1.2700	8.812	3.13947	2.59831e-07	3.96376e-05	up	SpringvsWinter	SPRING_UP_CLUSTER9	------	------	------	------	------	------	------	------
gfas1.m1.2780	2.088	1.06227	0.00110092	0.02522	up	SpringvsWinter	SPRING_UP_CLUSTER9	------	------	------	------	ENOG4111NF2	S:Function unknown	sp|Q9CZB9|TM128_MOUSE;	Transmembrane protein 128 OS=Mus musculus OX=10090 GN=Tmem128 PE=1 SV=2;
gfas1.m1.3012	6.879	2.78224	2.77273e-08	5.87783e-06	up	SpringvsWinter	SPRING_UP_CLUSTER9	K08367	RUNX1, AML1	map05202;map05200;map04659;map04530;map05221;map05220	Transcriptional misregulation in cancer;Pathways in cancer;Th17 cell differentiation;Tight junction;Acute myeloid leukemia;Chronic myeloid leukemia	ENOG4111J4Y	K:Transcription	sp|Q01196|RUNX1_HUMAN;	Runt-related transcription factor 1 OS=Homo sapiens OX=9606 GN=RUNX1 PE=1 SV=3;
gfas1.m1.3129	2.933	1.55248	2.14436e-06	0.000229335	up	SpringvsWinter	SPRING_UP_CLUSTER9	K10273;K10268	FBXL7;FBXL2_20	------	------	ENOG410YRGC	S:Function unknown	sp|Q8NEE6|DRC6_HUMAN;	Dynein regulatory complex subunit 6 OS=Homo sapiens OX=9606 GN=FBXL13 PE=2 SV=3;
gfas1.m1.3157	3.178	1.66794	0.0010701	0.0249495	up	SpringvsWinter	SPRING_UP_CLUSTER9	------	------	------	------	ENOG410XNSK	S:Function unknown	sp|P80012|VWF_BOVIN;	von Willebrand factor;
gfas1.m1.3190	2.422	1.27603	0.000709871	0.0185693	up	SpringvsWinter	SPRING_UP_CLUSTER9	K11366	USP22_27_51, UBP8	------	------	ENOG410XQQ0	O:Posttranslational modification, protein turnover, chaperones	sp|P0C8Z3|UBP22_BOVIN;	Ubiquitin carboxyl-terminal hydrolase 22 OS=Bos taurus OX=9913 GN=USP22 PE=2 SV=1;
gfas1.m1.3255	2.633	1.39663	0.00197677	0.038852	up	SpringvsWinter	SPRING_UP_CLUSTER9	------	------	------	------	------	------	------	------
gfas1.m1.3257	5.804	2.53714	1.97836e-09	7.06954e-07	up	SpringvsWinter	SPRING_UP_CLUSTER9	------	------	------	------	ENOG410XQVR	S:Function unknown	sp|Q9UGM3|DMBT1_HUMAN;	Deleted in malignant brain tumors 1 protein OS=Homo sapiens OX=9606 GN=DMBT1 PE=1 SV=2;
gfas1.m1.3297	5.277	2.3996	2.33941e-07	3.69717e-05	up	SpringvsWinter	SPRING_UP_CLUSTER9	------	------	------	------	ENOG410XZ77	U:Intracellular trafficking, secretion, and vesicular transport	sp|Q6T7B5|SL3_BITGA;	Snaclec 3 OS=Bitis gabonica OX=8694 PE=2 SV=1;
gfas1.m1.3370	22.605	4.49856	8.26552e-06	0.000633418	up	SpringvsWinter	SPRING_UP_CLUSTER9	------	------	------	------	------	------	------	------
gfas1.m1.3418	2.84	1.50587	0.000478796	0.0141327	up	SpringvsWinter	SPRING_UP_CLUSTER9	K24023	RALGPS	------	------	ENOG4111YEQ;ENOG410XR96;ENOG41124EU;ENOG410YV9P	S:Function unknown;T:Signal transduction mechanisms;S:Function unknown;T:Signal transduction mechanisms	sp|Q552M5|GEFY_DICDI;	Ras guanine nucleotide exchange factor Y OS=Dictyostelium discoideum OX=44689 GN=gefY PE=1 SV=2;
gfas1.m1.3520	13.312	3.73463	1.30021e-05	0.000884306	up	SpringvsWinter	SPRING_UP_CLUSTER9	K00273	DAO, aao	map04146;map00311;map00330;map00260	Peroxisome;Penicillin and cephalosporin biosynthesis;Arginine and proline metabolism;Glycine, serine and threonine metabolism	COG0665	E:Amino acid transport and metabolism	sp|Q99042|OXDA_TRIVR;	D-amino-acid oxidase OS=Trigonopsis variabilis OX=34364 GN=DAO1 PE=3 SV=1;
gfas1.m1.3771	2.236	1.16083	0.000780329	0.0199988	up	SpringvsWinter	SPRING_UP_CLUSTER9	K23336	ARMC8	------	------	COG5369	S:Function unknown	sp|Q05AL1|ARMC8_DANRE;	Armadillo repeat-containing protein 8 OS=Danio rerio OX=7955 GN=armc8 PE=2 SV=1;
gfas1.m1.400	3.03	1.59953	0.000637593	0.0172881	up	SpringvsWinter	SPRING_UP_CLUSTER9	K04448	JUN	map05140;map04137;map05142;map04657;map05211;map05167;map04926;map04659;map04658;map04010;map04013;map04012;map05210;map04210;map05203;map04310;map04214;map04933;map05135;map05161;map04921;map04620;map04621;map05131;map05130;map04624;map04625;map05171;map05170;map04530;map05030;map05031;map05207;map04662;map05133;map04660;map05200;map05321;map05323;map05132;map04668;map05208;map04024;map05418;map…	Leishmaniasis;Mitophagy - animal;Chagas disease;IL-17 signaling pathway;Renal cell carcinoma;Kaposi sarcoma-associated herpesvirus infection;Relaxin signaling pathway;Th17 cell differentiation;Th1 and Th2 cell differentiation;MAPK signaling pathway;MAPK signaling pathway - fly;ErbB signaling pathway;Colorectal cancer;Apoptosis;Viral carcinogenesis;Wnt signaling pathway;Apoptosis - fly;AGE-RAGE si…	ENOG410XRWH	K:Transcription	sp|P54864|JUN_SERCA;	Transcription factor AP-1 OS=Serinus canaria OX=9135 GN=JUN PE=2 SV=1;
gfas1.m1.4027	3.506	1.80966	0.00185802	0.0369408	up	SpringvsWinter	SPRING_UP_CLUSTER9	K05022;K05023	CLIC2;CLIC3	------	------	ENOG411205E;ENOG410ZRK6	O:Posttranslational modification, protein turnover, chaperones;U:Intracellular trafficking, secretion, and vesicular transport	sp|O15247|CLIC2_HUMAN;	Chloride intracellular channel protein 2 OS=Homo sapiens OX=9606 GN=CLIC2 PE=1 SV=3;
gfas1.m1.408	6.197	2.63162	0.000145092	0.00570685	up	SpringvsWinter	SPRING_UP_CLUSTER9	------	------	------	------	------	------	------	------
gfas1.m1.4166	14.068	3.8143	1.80631e-06	0.000204413	up	SpringvsWinter	SPRING_UP_CLUSTER9	------	------	------	------	------	------	sp|P02513|HSP17_CAEEL;	Heat shock protein Hsp-16.48/Hsp-16.49 OS=Caenorhabditis elegans OX=6239 GN=hsp-16.48 PE=2 SV=1;
gfas1.m1.4170	28.684	4.84216	1.08469e-11	8.85266e-09	up	SpringvsWinter	SPRING_UP_CLUSTER9	------	------	------	------	ENOG410YERS	O:Posttranslational modification, protein turnover, chaperones	sp|P06581|HSP16_CAEEL;	Heat shock protein Hsp-16.41 OS=Caenorhabditis elegans OX=6239 GN=hsp-16.41 PE=2 SV=1;
gfas1.m1.4184	12.592	3.65449	1.17577e-06	0.000144302	up	SpringvsWinter	SPRING_UP_CLUSTER9	K00061	RDH5	map00830	Retinol metabolism	ENOG410Y7FK	S:Function unknown	sp|O55240|RDH5_MOUSE;	Retinol dehydrogenase 5 OS=Mus musculus OX=10090 GN=Rdh5 PE=1 SV=1;
gfas1.m1.4450	3.481	1.79969	7.36026e-06	0.000581232	up	SpringvsWinter	SPRING_UP_CLUSTER9	------	------	------	------	------	------	------	------
gfas1.m1.4497	2.763	1.46635	0.00185418	0.0369094	up	SpringvsWinter	SPRING_UP_CLUSTER9	K12035	TRIM71	map05206;map04361	MicroRNAs in cancer;Axon regeneration	ENOG410XSQC	S:Function unknown	sp|E7FAM5|LIN41_DANRE;	E3 ubiquitin-protein ligase TRIM71 OS=Danio rerio OX=7955 GN=trim71 PE=1 SV=1;
gfas1.m1.4524	2.5	1.32165	2.43305e-06	0.00025296	up	SpringvsWinter	SPRING_UP_CLUSTER9	K03283	HSPA1s	map05162;map05145;map04915;map04010;map03040;map05134;map04213;map05417;map04144;map04612;map04141;map05020	Measles;Toxoplasmosis;Estrogen signaling pathway;MAPK signaling pathway;Spliceosome;Legionellosis;Longevity regulating pathway - multiple species;Lipid and atherosclerosis;Endocytosis;Antigen processing and presentation;Protein processing in endoplasmic reticulum;Prion disease	COG0443	O:Posttranslational modification, protein turnover, chaperones	sp|A2Q0Z1|HSP7C_HORSE;	Heat shock cognate 71 kDa protein OS=Equus caballus OX=9796 GN=HSPA8 PE=2 SV=1;
gfas1.m1.4547	2.995	1.58253	0.00152761	0.0322995	up	SpringvsWinter	SPRING_UP_CLUSTER9	K04362;K05098	FGFR1, CD331;KDR, VEGFR2, CD309	map05215;map05205;map04510;map04810;map05200;map04015;map04014;map05218;map04010;map04520;map05224;map04714;map04020;map05418;map04928;map04550;map04370;map05230;map01521;map04151	Prostate cancer;Proteoglycans in cancer;Focal adhesion;Regulation of actin cytoskeleton;Pathways in cancer;Rap1 signaling pathway;Ras signaling pathway;Melanoma;MAPK signaling pathway;Adherens junction;Breast cancer;Thermogenesis;Calcium signaling pathway;Fluid shear stress and atherosclerosis;Parathyroid hormone synthesis, secretion and action;Signaling pathways regulating pluripotency of stem c…	COG0515	T:Signal transduction mechanisms	sp|P18461|FGFR2_CHICK;	Fibroblast growth factor receptor 2 OS=Gallus gallus OX=9031 GN=FGFR2 PE=2 SV=1;
gfas1.m1.4663	4.37	2.12778	0.000372547	0.0118103	up	SpringvsWinter	SPRING_UP_CLUSTER9	------	------	------	------	ENOG4111FEQ	S:Function unknown	sp|Q9SZJ2|GRDP2_ARATH;	Glycine-rich domain-containing protein 2 OS=Arabidopsis thaliana OX=3702 GN=GRDP2 PE=2 SV=1;
gfas1.m1.486	4.244	2.08544	0.000114239	0.00481843	up	SpringvsWinter	SPRING_UP_CLUSTER9	K07763;K08003	MMP14;MMP25	map04928;map04912;map04668	Parathyroid hormone synthesis, secretion and action;GnRH signaling pathway;TNF signaling pathway	ENOG410XQ5D	O:Posttranslational modification, protein turnover, chaperones	sp|Q3U435|MMP25_MOUSE;	Matrix metalloproteinase-25 OS=Mus musculus OX=10090 GN=Mmp25 PE=2 SV=1;
gfas1.m1.488	5.938	2.5701	1.27144e-08	3.19287e-06	up	SpringvsWinter	SPRING_UP_CLUSTER9	K07997	MMP17	map04928	Parathyroid hormone synthesis, secretion and action	ENOG410XQ5D	O:Posttranslational modification, protein turnover, chaperones	sp|P21692|MMP1_PIG;	Interstitial collagenase OS=Sus scrofa OX=9823 GN=MMP1 PE=1 SV=2;
gfas1.m1.495	6.285	2.65189	3.40011e-08	6.9375e-06	up	SpringvsWinter	SPRING_UP_CLUSTER9	K07763	MMP14	map04928;map04912;map04668	Parathyroid hormone synthesis, secretion and action;GnRH signaling pathway;TNF signaling pathway	------	------	sp|Q9NPA2|MMP25_HUMAN;	Matrix metalloproteinase-25 OS=Homo sapiens OX=9606 GN=MMP25 PE=1 SV=1;
gfas1.m1.5010	2.791	1.48088	0.000815061	0.0206267	up	SpringvsWinter	SPRING_UP_CLUSTER9	K19375	HSPBAP1	------	------	ENOG410XQDR	S:Function unknown	sp|Q58CU3|HBAP1_BOVIN;	HSPB1-associated protein 1 OS=Bos taurus OX=9913 GN=HSPBAP1 PE=2 SV=1;
gfas1.m1.5014	6.973	2.80171	5.66038e-09	1.6499e-06	up	SpringvsWinter	SPRING_UP_CLUSTER9	------	------	------	------	ENOG410Y5AB	S:Function unknown	------	------
gfas1.m1.5389	2.989	1.57982	1.83835e-05	0.00113235	up	SpringvsWinter	SPRING_UP_CLUSTER9	K07378;K03927	NLGN;CES2	map04514;map00983	Cell adhesion molecules;Drug metabolism - other enzymes	COG2272	I:Lipid transport and metabolism	sp|Q8N0W4|NLGNX_HUMAN;	Neuroligin-4, X-linked OS=Homo sapiens OX=9606 GN=NLGN4X PE=1 SV=1;
gfas1.m1.5419	6.141	2.61839	7.1956e-07	9.33414e-05	up	SpringvsWinter	SPRING_UP_CLUSTER9	------	------	------	------	------	------	------	------
gfas1.m1.5694	2.873	1.52262	0.000278461	0.00948917	up	SpringvsWinter	SPRING_UP_CLUSTER9	K09542	CRYAB	map04213;map04141	Longevity regulating pathway - multiple species;Protein processing in endoplasmic reticulum	------	------	------	------
gfas1.m1.5709	3.234	1.69341	0.000104802	0.00448319	up	SpringvsWinter	SPRING_UP_CLUSTER9	------	------	------	------	------	------	sp|P9WPR6|Y917_MYCTO;	Uncharacterized transporter MT0942 OS=Mycobacterium tuberculosis;
gfas1.m1.5767	3.325	1.7333	5.03722e-06	0.000446861	up	SpringvsWinter	SPRING_UP_CLUSTER9	------	------	------	------	ENOG410Y7NQ	S:Function unknown	sp|O43491|E41L2_HUMAN;	Band 4.1-like protein 2 OS=Homo sapiens OX=9606 GN=EPB41L2 PE=1 SV=1;
gfas1.m1.5860	7.286	2.86519	2.94728e-05	0.00164545	up	SpringvsWinter	SPRING_UP_CLUSTER9	K10477;K10478	BTBD1_2;BTBD3_6	------	------	ENOG410XQ3X	S:Function unknown	sp|Q2LE78|BTBD6_XENLA;	BTB/POZ domain-containing protein 6 OS=Xenopus laevis OX=8355 GN=btbd6 PE=1 SV=1;
gfas1.m1.5991	2.395	1.25997	0.00167267	0.0343435	up	SpringvsWinter	SPRING_UP_CLUSTER9	K23782	AFAP1L	------	------	------	------	------	------
gfas1.m1.602	2.692	1.42867	0.00200185	0.0390864	up	SpringvsWinter	SPRING_UP_CLUSTER9	K16756	BICDL, CCDC64	------	------	ENOG410ZH4K	S:Function unknown	------	------
gfas1.m1.6398	7.674	2.9399	2.45784e-06	0.000253919	up	SpringvsWinter	SPRING_UP_CLUSTER9	K08271	STRADA, LYK5	map04150;map04152	mTOR signaling pathway;AMPK signaling pathway	ENOG410XSWS	T:Signal transduction mechanisms	sp|Q5E9J9|STRAA_BOVIN;	STE20-related kinase adapter protein alpha OS=Bos taurus OX=9913 GN=STRADA PE=2 SV=1;
gfas1.m1.6458	2.563	1.35801	9.51882e-05	0.00417898	up	SpringvsWinter	SPRING_UP_CLUSTER9	K22381	ZNF598	------	------	COG5236	S:Function unknown	sp|Q80YR4|ZN598_MOUSE;	E3 ubiquitin-protein ligase ZNF598 OS=Mus musculus OX=10090 GN=Znf598 PE=1 SV=1;
gfas1.m1.6484	2.73	1.44872	0.00209234	0.0402244	up	SpringvsWinter	SPRING_UP_CLUSTER9	------	------	------	------	------	------	------	------
gfas1.m1.6772	8.345	3.06084	2.81635e-05	0.00159623	up	SpringvsWinter	SPRING_UP_CLUSTER9	------	------	------	------	COG1100	S:Function unknown	sp|Q8R367|RERG_MOUSE;	Ras-related and estrogen-regulated growth inhibitor OS=Mus musculus OX=10090 GN=Rerg PE=2 SV=1;
gfas1.m1.6828	2.924	1.54787	2.57791e-05	0.0014869	up	SpringvsWinter	SPRING_UP_CLUSTER9	K08187	SLC16A10	map04919;map04974	Thyroid hormone signaling pathway;Protein digestion and absorption	ENOG410XRHC	E:Amino acid transport and metabolism	sp|Q8TF71|MOT10_HUMAN;	Monocarboxylate transporter 10 OS=Homo sapiens OX=9606 GN=SLC16A10 PE=1 SV=1;
gfas1.m1.6911	3.247	1.6991	0.000186751	0.00704005	up	SpringvsWinter	SPRING_UP_CLUSTER9	K20232	EDL	map04013	MAPK signaling pathway - fly	ENOG41128GY;ENOG4111K4J	S:Function unknown;K:Transcription	sp|P97360|ETV6_MOUSE;	Transcription factor ETV6 OS=Mus musculus OX=10090 GN=Etv6 PE=1 SV=1;
gfas1.m1.6948	2.631	1.39553	4.53866e-06	0.00041388	up	SpringvsWinter	SPRING_UP_CLUSTER9	K19471	RSPO1	map04310	Wnt signaling pathway	COG1404;ENOG4111NN7	O:Posttranslational modification, protein turnover, chaperones;S:Function unknown	------	------
gfas1.m1.7195	2.612	1.38511	0.00108348	0.0250561	up	SpringvsWinter	SPRING_UP_CLUSTER9	K04358;K18497	FGF;FGF2	map05207;map05167;map05205;map05226;map04810;map05200;map04015;map04014;map05218;map04010;map04550;map04020;map05224;map01521;map04151	Chemical carcinogenesis - receptor activation;Kaposi sarcoma-associated herpesvirus infection;Proteoglycans in cancer;Gastric cancer;Regulation of actin cytoskeleton;Pathways in cancer;Rap1 signaling pathway;Ras signaling pathway;Melanoma;MAPK signaling pathway;Signaling pathways regulating pluripotency of stem cells;Calcium signaling pathway;Breast cancer;EGFR tyrosine kinase inhibitor resistanc…	ENOG4111IPH	T:Signal transduction mechanisms	sp|Q7SIF8|FGF1_NOTVI;	Fibroblast growth factor 1;
gfas1.m1.7238	4.131	2.04653	1.59148e-12	1.62361e-09	up	SpringvsWinter	SPRING_UP_CLUSTER9	K23893	LHFPL	------	------	ENOG410XSUB	U:Intracellular trafficking, secretion, and vesicular transport	sp|Q6P0C6|LHPL2_DANRE;	LHFPL tetraspan subfamily member 2a protein OS=Danio rerio OX=7955 GN=lhfpl2a PE=2 SV=1;
gfas1.m1.7677	3.616	1.85451	0.000137572	0.0055039	up	SpringvsWinter	SPRING_UP_CLUSTER9	------	------	------	------	------	------	------	------
gfas1.m1.7777	8.937	3.15986	7.37089e-06	0.000581232	up	SpringvsWinter	SPRING_UP_CLUSTER9	------	------	------	------	ENOG41121ET	S:Function unknown	sp|Q76I25|HIG1C_MOUSE;	HIG1 domain family member 1C OS=Mus musculus OX=10090 GN=Higd1c PE=3 SV=1;
gfas1.m1.78	9.539	3.25381	4.85715e-06	0.000433242	up	SpringvsWinter	SPRING_UP_CLUSTER9	K22583;K22584	TIMP2;TIMP4	------	------	ENOG41103NU	O:Posttranslational modification, protein turnover, chaperones	sp|Q60453|TIMP2_CRILO;	Metalloproteinase inhibitor 2;
gfas1.m1.7823	4.448	2.1533	5.5226e-05	0.0027359	up	SpringvsWinter	SPRING_UP_CLUSTER9	------	------	------	------	------	------	------	------
gfas1.m1.7836	2.014	1.0101	0.000479955	0.0141414	up	SpringvsWinter	SPRING_UP_CLUSTER9	K05760	PXN	map05205;map05165;map05203;map05163;map04510;map05135;map05131;map04370;map05170;map04670;map04062;map05100;map04810	Proteoglycans in cancer;Human papillomavirus infection;Viral carcinogenesis;Human cytomegalovirus infection;Focal adhesion;Yersinia infection;Shigellosis;VEGF signaling pathway;Human immunodeficiency virus 1 infection;Leukocyte transendothelial migration;Chemokine signaling pathway;Bacterial invasion of epithelial cells;Regulation of actin cytoskeleton	ENOG410XRD4	S:Function unknown	sp|P49024|PAXI_CHICK;	Paxillin OS=Gallus gallus OX=9031 GN=PXN PE=1 SV=1;
gfas1.m1.7958	6.07	2.60158	4.48927e-06	0.000411676	up	SpringvsWinter	SPRING_UP_CLUSTER9	K04367	MOS	map04914;map04114;map04810	Progesterone-mediated oocyte maturation;Oocyte meiosis;Regulation of actin cytoskeleton	COG0515	T:Signal transduction mechanisms	sp|Q9GRC0|MOS_PATPE;	Serine/threonine-protein kinase mos OS=Patiria pectinifera OX=7594 GN=mos PE=1 SV=1;
gfas1.m1.8060	3.028	1.59854	0.00056948	0.01589	up	SpringvsWinter	SPRING_UP_CLUSTER9	------	------	------	------	ENOG410XSIZ	K:Transcription	sp|Q5S1U6|IFRD1_PIG;	Interferon-related developmental regulator 1 OS=Sus scrofa OX=9823 GN=IFRD1 PE=2 SV=1;
gfas1.m1.8078	7.106	2.82908	0.000487647	0.0142395	up	SpringvsWinter	SPRING_UP_CLUSTER9	------	------	------	------	ENOG4111G71	S:Function unknown	------	------
gfas1.m1.8079	7.676	2.94042	1.32856e-09	5.16334e-07	up	SpringvsWinter	SPRING_UP_CLUSTER9	K23972	FRMD8	------	------	ENOG410ZV6V	S:Function unknown	sp|Q9BZ67|FRMD8_HUMAN;	FERM domain-containing protein 8 OS=Homo sapiens OX=9606 GN=FRMD8 PE=1 SV=1;
gfas1.m1.8111	130.116	7.02366	2.01951e-11	1.49839e-08	up	SpringvsWinter	SPRING_UP_CLUSTER9	K24835	GLIPR2	------	------	COG2340	S:Function unknown	sp|Q9CYL5|GAPR1_MOUSE;	Golgi-associated plant pathogenesis-related protein 1 OS=Mus musculus OX=10090 GN=Glipr2 PE=1 SV=3;
gfas1.m1.83	3.035	1.60161	0.000183239	0.0069397	up	SpringvsWinter	SPRING_UP_CLUSTER9	K19914	SYT15	------	------	ENOG4111MJX	S:Function unknown	sp|Q9BQS2|SYT15_HUMAN;	Synaptotagmin-15 OS=Homo sapiens OX=9606 GN=SYT15 PE=1 SV=3;
gfas1.m1.8309	3.423	1.77509	0.000654972	0.017613	up	SpringvsWinter	SPRING_UP_CLUSTER9	------	------	------	------	------	------	------	------
gfas1.m1.8714	22.363	4.48307	2.45207e-12	2.22362e-09	up	SpringvsWinter	SPRING_UP_CLUSTER9	------	------	------	------	ENOG410ZVQX	I:Lipid transport and metabolism	------	------
gfas1.m1.8724	8.428	3.07527	1.73948e-07	2.86803e-05	up	SpringvsWinter	SPRING_UP_CLUSTER9	K10443	KLHL2_3	------	------	ENOG410XNX8	S:Function unknown	sp|Q0D2A9|KLH25_XENTR;	Kelch-like protein 25 OS=Xenopus tropicalis OX=8364 GN=klhl25 PE=2 SV=1;
gfas1.m1.877	5.905	2.56183	4.18151e-05	0.00215315	up	SpringvsWinter	SPRING_UP_CLUSTER9	K04578;K22738	CRHR1;PDFR	map04024;map04934;map04730;map04080	cAMP signaling pathway;Cushing syndrome;Long-term depression;Neuroactive ligand-receptor interaction	ENOG410XRS2	U:Intracellular trafficking, secretion, and vesicular transport	sp|P79222|CALCR_RABIT;	Calcitonin receptor OS=Oryctolagus cuniculus OX=9986 GN=CALCR PE=2 SV=1;
gfas1.m1.894	2.392	1.25845	0.000239985	0.0084765	up	SpringvsWinter	SPRING_UP_CLUSTER9	K04707	CBL	map05205;map05200;map04012;map04910;map04120;map04144;map05100;map05220	Proteoglycans in cancer;Pathways in cancer;ErbB signaling pathway;Insulin signaling pathway;Ubiquitin mediated proteolysis;Endocytosis;Bacterial invasion of epithelial cells;Chronic myeloid leukemia	ENOG410YDNH	O:Posttranslational modification, protein turnover, chaperones	sp|Q6GQL0|CBLBA_XENLA;	E3 ubiquitin-protein ligase CBL-B-A OS=Xenopus laevis OX=8355 GN=cblb-a PE=2 SV=1;
gfas1.m1.8950	3.423	1.77519	1.1265e-05	0.000807772	up	SpringvsWinter	SPRING_UP_CLUSTER9	------	------	------	------	ENOG4111R9T	S:Function unknown	------	------
gfas1.m1.9003	8.602	3.10462	1.73398e-05	0.00108444	up	SpringvsWinter	SPRING_UP_CLUSTER9	K24690	ZCWPW2	------	------	ENOG41124DG	S:Function unknown	sp|Q504Y3|ZCPW2_HUMAN;	Zinc finger CW-type PWWP domain protein 2 OS=Homo sapiens OX=9606 GN=ZCWPW2 PE=1 SV=1;
gfas1.m1.9069	6.765	2.75816	2.42479e-05	0.00142888	up	SpringvsWinter	SPRING_UP_CLUSTER9	K10345	SPSB3, SSB3	------	------	ENOG411113T	S:Function unknown	sp|Q571F5|SPSB3_MOUSE;	SPRY domain-containing SOCS box protein 3 OS=Mus musculus OX=10090 GN=Spsb3 PE=2 SV=2;
gfas1.m1.9071	9.733	3.28293	7.162e-08	1.31354e-05	up	SpringvsWinter	SPRING_UP_CLUSTER9	K10345	SPSB3, SSB3	------	------	ENOG411113T	S:Function unknown	sp|Q3MHZ2|SPSB3_BOVIN;	SPRY domain-containing SOCS box protein 3 OS=Bos taurus OX=9913 GN=SPSB3 PE=2 SV=1;
gfas1.m1.9299	2.195	1.13434	1.48942e-06	0.000176172	up	SpringvsWinter	SPRING_UP_CLUSTER9	K11109	POT1	------	------	ENOG410Z1J0	S:Function unknown	sp|Q91WC1|POTE1_MOUSE;	Protection of telomeres protein 1 OS=Mus musculus OX=10090 GN=Pot1 PE=1 SV=1;
gfas1.m1.931	3.287	1.71698	1.51942e-05	0.000980297	up	SpringvsWinter	SPRING_UP_CLUSTER9	------	------	------	------	------	------	------	------
gfas1.m1.935	22.198	4.47238	9.04035e-16	2.45943e-12	up	SpringvsWinter	SPRING_UP_CLUSTER9	------	------	------	------	------	------	------	------
gfas1.m1.9391	5.906	2.56225	1.25622e-07	2.20487e-05	up	SpringvsWinter	SPRING_UP_CLUSTER9	K07189	PPP1R3	map04910;map04931	Insulin signaling pathway;Insulin resistance	ENOG4111FT1	T:Signal transduction mechanisms	sp|Q9VVY3|GBS76_DROME;	Glycogen-binding subunit 76A OS=Drosophila melanogaster OX=7227 GN=Gbs-76A PE=1 SV=1;
gfas1.m1.9600	4.19	2.06691	6.70352e-09	1.88658e-06	up	SpringvsWinter	SPRING_UP_CLUSTER9	K15085	SLC25A42	------	------	ENOG410ZRF1	S:Function unknown	sp|Q05AQ3|S2542_XENTR;	Mitochondrial coenzyme A transporter SLC25A42 OS=Xenopus tropicalis OX=8364 GN=slc25a42 PE=2 SV=1;
gfas1.m1.9738	4.035	2.01257	5.95962e-05	0.00286958	up	SpringvsWinter	SPRING_UP_CLUSTER9	------	------	------	------	COG0484	O:Posttranslational modification, protein turnover, chaperones	sp|Q24133|DNAJ1_DROME;	DnaJ protein homolog 1 OS=Drosophila melanogaster OX=7227 GN=DnaJ-1 PE=1 SV=3;
gfas1.m1.9743	5.615	2.48937	0.00108894	0.0250795	up	SpringvsWinter	SPRING_UP_CLUSTER9	K09558	BAG4	map04668	TNF signaling pathway	ENOG4111WNH	O:Posttranslational modification, protein turnover, chaperones	sp|Q9BLJ6|BAGS_BOMMO;	BAG domain-containing protein Samui OS=Bombyx mori OX=7091 GN=Samui PE=2 SV=1;
gfas1.m1.9990	14.181	3.82584	1.12904e-08	2.87958e-06	up	SpringvsWinter	SPRING_UP_CLUSTER9	K04515	CAMK2	map05214;map04114;map04750;map04012;map04217;map04310;map05012;map04921;map04922;map04925;map04728;map04740;map04725;map04745;map05031;map04720;map05152;map05205;map05200;map04261;map04024;map04020;map04360;map05417;map05415;map04912;map04066;map04971;map04722;map04713;map04911;map04934;map05022;map04916	Glioma;Oocyte meiosis;Inflammatory mediator regulation of TRP channels;ErbB signaling pathway;Necroptosis;Wnt signaling pathway;Parkinson disease;Oxytocin signaling pathway;Glucagon signaling pathway;Aldosterone synthesis and secretion;Dopaminergic synapse;Olfactory transduction;Cholinergic synapse;Phototransduction - fly;Amphetamine addiction;Long-term potentiation;Tuberculosis;Proteoglycans in …	ENOG410XNRX	T:Signal transduction mechanisms	sp|Q00168|KCC2A_DROME;	Calcium/calmodulin-dependent protein kinase type II alpha chain OS=Drosophila melanogaster OX=7227 GN=CaMKII PE=1 SV=1;
gfas1.m1.10442	3.023	1.596	0.000572518	0.0159475	up	SpringvsWinter	OTHER	------	------	------	------	------	------	sp|Q9DGB6|TLR22_CHICK;	Toll-like receptor 2 type-2 OS=Gallus gallus OX=9031 GN=TLR2-2 PE=2 SV=1;
gfas1.m1.12001	3.766	1.91291	8.95449e-05	0.00402656	up	SpringvsWinter	OTHER	K10638	UHRF1, NP95	------	------	COG3440	V:Defense mechanisms	sp|F6UA42|UHRF1_XENTR;	E3 ubiquitin-protein ligase UHRF1 OS=Xenopus tropicalis OX=8364 GN=uhrf1 PE=3 SV=2;
gfas1.m1.12739	2.728	1.44802	2.21771e-05	0.00133087	up	SpringvsWinter	OTHER	K05097	FLT4, VEGFR3	map04510;map05200;map04015;map04014;map04010;map04020;map05224;map04151	Focal adhesion;Pathways in cancer;Rap1 signaling pathway;Ras signaling pathway;MAPK signaling pathway;Calcium signaling pathway;Breast cancer;PI3K-Akt signaling pathway	ENOG410ZN3C;ENOG410ZVGI	S:Function unknown;	sp|Q96RW7|HMCN1_HUMAN;	Hemicentin-1 OS=Homo sapiens OX=9606 GN=HMCN1 PE=1 SV=2;
gfas1.m1.15679	3.922	1.97173	7.05825e-06	0.000567623	up	SpringvsWinter	OTHER	K22182	TXNRD	map05225;map00450;map05200	Hepatocellular carcinoma;Selenocompound metabolism;Pathways in cancer	COG1249	C:Energy production and conversion	sp|Q99MD6|TRXR3_MOUSE;	Thioredoxin reductase 3 OS=Mus musculus OX=10090 GN=Txnrd3 PE=1 SV=3;
gfas1.m1.18256	2.498	1.32083	1.93799e-07	3.16338e-05	up	SpringvsWinter	OTHER	K04729	MYD88	map05140;map05142;map05143;map05144;map05145;map05161;map04010;map05168;map05169;map05162;map05135;map05134;map04620;map04621;map05131;map05130;map04624;map05132;map05171;map05170;map05164;map05152;map05133;map05417;map04064;map05235	Leishmaniasis;Chagas disease;African trypanosomiasis;Malaria;Toxoplasmosis;Hepatitis B;MAPK signaling pathway;Herpes simplex virus 1 infection;Epstein-Barr virus infection;Measles;Yersinia infection;Legionellosis;Toll-like receptor signaling pathway;NOD-like receptor signaling pathway;Shigellosis;Pathogenic Escherichia coli infection;Toll and Imd signaling pathway;Salmonella infection;Coronavirus…	ENOG410ZIY0	T:Signal transduction mechanisms	sp|Q9DF60|MY88A_XENLA;	Myeloid differentiation primary response protein MyD88-A OS=Xenopus laevis OX=8355 GN=myd88-a PE=2 SV=1;
gfas1.m1.18407	3.223	1.68831	9.79238e-06	0.000733216	up	SpringvsWinter	OTHER	K03174	TRAF3	map05167;map05164;map05165;map04657;map05160;map05161;map05200;map05168;map05169;map04622;map04620;map04621;map04668;map05417;map05171;map05162;map04064;map05203;map05222	Kaposi sarcoma-associated herpesvirus infection;Influenza A;Human papillomavirus infection;IL-17 signaling pathway;Hepatitis C;Hepatitis B;Pathways in cancer;Herpes simplex virus 1 infection;Epstein-Barr virus infection;RIG-I-like receptor signaling pathway;Toll-like receptor signaling pathway;NOD-like receptor signaling pathway;TNF signaling pathway;Lipid and atherosclerosis;Coronavirus disease …	ENOG410YQ97	K:Transcription	sp|Q60803|TRAF3_MOUSE;	TNF receptor-associated factor 3 OS=Mus musculus OX=10090 GN=Traf3 PE=1 SV=2;
gfas1.m1.2263	3.664	1.87347	4.53192e-07	6.32261e-05	up	SpringvsWinter	OTHER	K00088	IMPDH, guaB	map00983;map00230	Drug metabolism - other enzymes;Purine metabolism	COG0517	S:Function unknown	sp|E9PU28|IMDH2_RAT;	Inosine-5'-monophosphate dehydrogenase 2 OS=Rattus norvegicus OX=10116 GN=Impdh2 PE=1 SV=1;
gfas1.m1.2655	3.629	1.85937	0.000585359	0.0162221	up	SpringvsWinter	OTHER	K10144	RCHY1, PIRH2	map04120;map05162;map04115	Ubiquitin mediated proteolysis;Measles;p53 signaling pathway	ENOG410XXHF	S:Function unknown	sp|Q9CR50|ZN363_MOUSE;	RING finger and CHY zinc finger domain-containing protein 1 OS=Mus musculus OX=10090 GN=Rchy1 PE=1 SV=1;
gfas1.m1.5150	2.307	1.20577	0.000349338	0.0113814	up	SpringvsWinter	OTHER	------	------	------	------	------	------	------	------
gfas1.m1.6226	2.338	1.22523	0.00203838	0.0396026	up	SpringvsWinter	OTHER	------	------	------	------	ENOG41127KF;ENOG410Y1YJ	S:Function unknown;T:Signal transduction mechanisms	------	------
gfas1.m1.7782	8.349	3.06158	5.94127e-07	7.94913e-05	up	SpringvsWinter	OTHER	K06535;K22653	BSG, CD147;NPTN	------	------	------	------	------	------
gfas1.m1.1026	19.596	4.29246	0.00114068	0.0258242	up	SpringvsWinter	OTHER	K21766	TBCC	------	------	ENOG410Y28B	O:Posttranslational modification, protein turnover, chaperones	sp|Q3SZE9|TBCC_BOVIN;	Tubulin-specific chaperone C OS=Bos taurus OX=9913 GN=TBCC PE=2 SV=1;
gfas1.m1.10673	2.072	1.05075	0.000660388	0.0177003	up	SpringvsWinter	OTHER	K23704	MIA3, TANGO1	------	------	------	------	------	------
gfas1.m1.10677	2.076	1.05411	0.00140016	0.0302313	up	SpringvsWinter	OTHER	K23881	TECPR2	------	------	ENOG410Z1TM	S:Function unknown	------	------
gfas1.m1.11669	2.038	1.027	0.00085682	0.0213199	up	SpringvsWinter	OTHER	K10699	UBE1L2, UBA6	map04120	Ubiquitin mediated proteolysis	COG0476	H:Coenzyme transport and metabolism	sp|A0AVT1|UBA6_HUMAN;	Ubiquitin-like modifier-activating enzyme 6 OS=Homo sapiens OX=9606 GN=UBA6 PE=1 SV=1;
gfas1.m1.11957	5.792	2.53409	0.000756856	0.019543	up	SpringvsWinter	OTHER	------	------	------	------	------	------	sp|Q96AY4|TTC28_HUMAN;	Tetratricopeptide repeat protein 28 OS=Homo sapiens OX=9606 GN=TTC28 PE=1 SV=4;
gfas1.m1.1200	2.214	1.14644	1.13835e-05	0.000811413	up	SpringvsWinter	OTHER	K02975	RP-S25e, RPS25	map03010;map05171	Ribosome;Coronavirus disease - COVID-19	COG4901	J:Translation, ribosomal structure and biogenesis	sp|Q6PBI5|RS25_DANRE;	40S ribosomal protein S25 OS=Danio rerio OX=7955 GN=rps25 PE=2 SV=1;
gfas1.m1.12749	31.439	4.97446	0.000513981	0.0147967	up	SpringvsWinter	OTHER	------	------	------	------	------	------	sp|F1PZV2|MFS12_CANLF;	Major facilitator superfamily domain-containing protein 12 OS=Canis lupus familiaris OX=9615 GN=MFSD12 PE=1 SV=3;
gfas1.m1.12836	2.369	1.24446	0.000264079	0.00915195	up	SpringvsWinter	OTHER	------	------	------	------	------	------	sp|P46023|GR101_LYMST;	G-protein coupled receptor GRL101 OS=Lymnaea stagnalis OX=6523 PE=2 SV=1;
gfas1.m1.13196	3.986	1.99504	0.000665034	0.0177956	up	SpringvsWinter	OTHER	K17985	AMBRA1	map04137;map05010;map05016;map05017;map05014;map05022;map04140	Mitophagy - animal;Alzheimer disease;Huntington disease;Spinocerebellar ataxia;Amyotrophic lateral sclerosis;Pathways of neurodegeneration - multiple diseases;Autophagy - animal	ENOG410ZUDQ	S:Function unknown	sp|Q9C0C7|AMRA1_HUMAN;	Activating molecule in BECN1-regulated autophagy protein 1 OS=Homo sapiens OX=9606 GN=AMBRA1 PE=1 SV=2;
gfas1.m1.13603	2.323	1.21597	2.23118e-06	0.000236491	up	SpringvsWinter	OTHER	K02955	RP-S14e, RPS14	map03010;map05171	Ribosome;Coronavirus disease - COVID-19	COG0100	J:Translation, ribosomal structure and biogenesis	sp|P62265|RS14_CRIGR;	40S ribosomal protein S14 OS=Cricetulus griseus OX=10029 GN=RPS14 PE=2 SV=3;
gfas1.m1.13924	2.294	1.19795	0.00116263	0.0262121	up	SpringvsWinter	OTHER	K12162	UFM1	------	------	ENOG4111TVI	O:Posttranslational modification, protein turnover, chaperones	sp|Q176V0|UFM1_AEDAE;	Ubiquitin-fold modifier 1 OS=Aedes aegypti OX=7159 GN=AAEL006251 PE=3 SV=1;
gfas1.m1.13929	2.214	1.14661	0.00167654	0.0343795	up	SpringvsWinter	OTHER	K04240	NPFFR1	map04080	Neuroactive ligand-receptor interaction	ENOG410XRW9	U:Intracellular trafficking, secretion, and vesicular transport	sp|Q9GZQ6|NPFF1_HUMAN;	Neuropeptide FF receptor 1 OS=Homo sapiens OX=9606 GN=NPFFR1 PE=1 SV=1;
gfas1.m1.14080	2.665	1.41392	3.32429e-07	4.93294e-05	up	SpringvsWinter	OTHER	K00844	HK	map00520;map00051;map00524;map00052;map00010;map00500;map05131;map04930;map04973;map04910;map05230;map04066	Amino sugar and nucleotide sugar metabolism;Fructose and mannose metabolism;Neomycin, kanamycin and gentamicin biosynthesis;Galactose metabolism;Glycolysis / Gluconeogenesis;Starch and sucrose metabolism;Shigellosis;Type II diabetes mellitus;Carbohydrate digestion and absorption;Insulin signaling pathway;Central carbon metabolism in cancer;HIF-1 signaling pathway	COG5026	G:Carbohydrate transport and metabolism	sp|P17712|HXK4_RAT;	Hexokinase-4 OS=Rattus norvegicus OX=10116 GN=Gck PE=1 SV=2;
gfas1.m1.14493	2.259	1.1758	1.29524e-08	3.20336e-06	up	SpringvsWinter	OTHER	K02991	RP-S6e, RPS6	map05205;map03010;map04910;map04371;map04714;map05171;map01521;map04150;map04151;map04066	Proteoglycans in cancer;Ribosome;Insulin signaling pathway;Apelin signaling pathway;Thermogenesis;Coronavirus disease - COVID-19;EGFR tyrosine kinase inhibitor resistance;mTOR signaling pathway;PI3K-Akt signaling pathway;HIF-1 signaling pathway	COG2125	J:Translation, ribosomal structure and biogenesis	sp|P62753|RS6_HUMAN;	40S ribosomal protein S6 OS=Homo sapiens OX=9606 GN=RPS6 PE=1 SV=1;
gfas1.m1.14819	2.647	1.4043	0.000104329	0.0044815	up	SpringvsWinter	OTHER	K21991	UNC45	------	------	ENOG410XQNT	O:Posttranslational modification, protein turnover, chaperones	sp|Q32PZ3|UN45A_RAT;	Protein unc-45 homolog A OS=Rattus norvegicus OX=10116 GN=Unc45a PE=2 SV=1;
gfas1.m1.1483	2.401	1.26372	0.000120539	0.00501447	up	SpringvsWinter	OTHER	K11643;K11642	CHD4, MI2B;CHD3, MI2A	map05165;map05203	Human papillomavirus infection;Viral carcinogenesis	COG0553;ENOG410XNUT	L:Replication, recombination and repair;	sp|A2A8L1|CHD5_MOUSE;	Chromodomain-helicase-DNA-binding protein 5 OS=Mus musculus OX=10090 GN=Chd5 PE=1 SV=1;
gfas1.m1.14870	2.163	1.11316	0.000772794	0.0198651	up	SpringvsWinter	OTHER	------	------	------	------	------	------	------	------
gfas1.m1.1497	2.121	1.08477	1.85058e-06	0.000205252	up	SpringvsWinter	OTHER	K15544	SSU72	map03015	mRNA surveillance pathway	COG5211	K:Transcription	sp|Q6NRQ7|SSU72_XENLA;	RNA polymerase II subunit A C-terminal domain phosphatase SSU72 OS=Xenopus laevis OX=8355 GN=ssu72 PE=2 SV=1;
gfas1.m1.15196	2.088	1.06191	0.00129422	0.0285609	up	SpringvsWinter	OTHER	------	------	------	------	------	------	------	------
gfas1.m1.15691	2.2	1.13774	0.000414896	0.0127061	up	SpringvsWinter	OTHER	------	------	------	------	ENOG4111N4C	S:Function unknown	sp|Q6PID6|TTC33_HUMAN;	Tetratricopeptide repeat protein 33 OS=Homo sapiens OX=9606 GN=TTC33 PE=1 SV=2;
gfas1.m1.15717	2.105	1.07413	0.000113174	0.00478586	up	SpringvsWinter	OTHER	K21548	CREBZF	------	------	ENOG4111T3W	K:Transcription	sp|Q91ZR3|ZHANG_MOUSE;	CREB/ATF bZIP transcription factor OS=Mus musculus OX=10090 GN=Crebzf PE=1 SV=2;
gfas1.m1.15733	148.277	7.21215	1.14833e-07	2.0598e-05	up	SpringvsWinter	OTHER	K24478	ANKFN1	------	------	ENOG410XNUA	S:Function unknown	------	------
gfas1.m1.16197	2.592	1.37392	1.1611e-07	2.06006e-05	up	SpringvsWinter	OTHER	K11972	RNF19A	------	------	ENOG410XP9Y	O:Posttranslational modification, protein turnover, chaperones	sp|Q2VJ60|RN19A_PIG;	E3 ubiquitin-protein ligase RNF19A OS=Sus scrofa OX=9823 GN=RNF19A PE=2 SV=1;
gfas1.m1.16372	2.979	1.57465	0.00143761	0.0308359	up	SpringvsWinter	OTHER	K09360	BARHL	------	------	ENOG411188D;ENOG410ZTBY	K:Transcription;	sp|P15858|EMS_APIME;	Homeobox protein H40;
gfas1.m1.17046	2.132	1.09214	1.60179e-07	2.68119e-05	up	SpringvsWinter	OTHER	K09492	MKKS	------	------	COG0459	O:Posttranslational modification, protein turnover, chaperones	sp|Q9JI70|MKKS_MOUSE;	McKusick-Kaufman/Bardet-Biedl syndromes putative chaperonin OS=Mus musculus OX=10090 GN=Mkks PE=2 SV=2;
gfas1.m1.17083	2.436	1.28467	9.25708e-05	0.00412851	up	SpringvsWinter	OTHER	K11489	PCGF5	map04550	Signaling pathways regulating pluripotency of stem cells	ENOG410XPCN	S:Function unknown	sp|B3DK16|PCF5A_DANRE;	Polycomb group RING finger protein 5-A OS=Danio rerio OX=7955 GN=pcgf5a PE=2 SV=1;
gfas1.m1.17324	2.521	1.33423	0.00253297	0.0457698	up	SpringvsWinter	OTHER	K18932	ZDHHC	------	------	COG5273	S:Function unknown	sp|Q969W1|ZDH16_HUMAN;	Palmitoyltransferase ZDHHC16 OS=Homo sapiens OX=9606 GN=ZDHHC16 PE=1 SV=1;
gfas1.m1.17742	2.007	1.00539	0.000439767	0.0133178	up	SpringvsWinter	OTHER	------	------	------	------	ENOG4111UBS	S:Function unknown	sp|G8HTB6|ZPP_ACRMI;	ZP domain-containing protein OS=Acropora millepora OX=45264 PE=1 SV=1;
gfas1.m1.17800	2.105	1.07353	0.000938961	0.0227592	up	SpringvsWinter	OTHER	------	------	------	------	ENOG4111MBP	S:Function unknown	sp|Q5PRC7|SOSB2_DANRE;	SOSS complex subunit B2 OS=Danio rerio OX=7955 GN=nabp1 PE=2 SV=1;
gfas1.m1.18501	2.173	1.11989	0.00129556	0.0285609	up	SpringvsWinter	OTHER	------	------	------	------	ENOG4111XBU	S:Function unknown	sp|Q6DK99|CNFNB_XENLA;	Cornifelin homolog B OS=Xenopus laevis OX=8355 GN=cnfn-b PE=3 SV=1;
gfas1.m1.18568	2.037	1.0265	0.00208903	0.0402244	up	SpringvsWinter	OTHER	------	------	------	------	COG5277	Z:Cytoskeleton	sp|P12716|ACTC_PISOC;	Actin, cytoplasmic OS=Pisaster ochraceus OX=7612 PE=3 SV=1;
gfas1.m1.1859	2.087	1.06174	0.000589348	0.0162774	up	SpringvsWinter	OTHER	------	------	------	------	COG1052	C:Energy production and conversion	sp|A1RYE4|GYAR_THEPD;	Glyoxylate reductase OS=Thermofilum pendens;
gfas1.m1.18647	8.797	3.137	0.000449698	0.0135183	up	SpringvsWinter	OTHER	K00602	purH	map01523;map00230;map00670	Antifolate resistance;Purine metabolism;One carbon pool by folate	COG0138	F:Nucleotide transport and metabolism	sp|Q5R5C2|PUR9_PONAB;	Bifunctional purine biosynthesis protein ATIC OS=Pongo abelii OX=9601 GN=ATIC PE=2 SV=1;
gfas1.m1.18689	2.894	1.53312	0.0016443	0.033907	up	SpringvsWinter	OTHER	------	------	------	------	ENOG410XSD2	S:Function unknown	sp|Q9HAR2|AGRL3_HUMAN;	Adhesion G protein-coupled receptor L3 OS=Homo sapiens OX=9606 GN=ADGRL3 PE=1 SV=2;
gfas1.m1.18920	461.731	8.85091	0.000374288	0.0118401	up	SpringvsWinter	OTHER	K20283;K23223	GOLGA4;PMFBP1	------	------	ENOG410Y8PP	S:Function unknown	------	------
gfas1.m1.19249	2.032	1.02282	0.000528685	0.0151399	up	SpringvsWinter	OTHER	------	------	------	------	ENOG410Z615	S:Function unknown	sp|Q9US12|YK66_SCHPO;	Putative zinc metalloproteinase C607.06c OS=Schizosaccharomyces pombe;
gfas1.m1.19349	2.311	1.2087	4.89483e-07	6.71414e-05	up	SpringvsWinter	OTHER	K02997	RP-S9e, RPS9	map03010;map05171	Ribosome;Coronavirus disease - COVID-19	COG0522	J:Translation, ribosomal structure and biogenesis	sp|A6QLG5|RS9_BOVIN;	40S ribosomal protein S9 OS=Bos taurus OX=9913 GN=RPS9 PE=2 SV=1;
gfas1.m1.1948	2.491	1.31699	0.00271398	0.0481274	up	SpringvsWinter	OTHER	K23883	EPG5	------	------	ENOG410XUQ7	S:Function unknown	sp|Q80TA9|EPG5_MOUSE;	Ectopic P granules protein 5 homolog OS=Mus musculus OX=10090 GN=Epg5 PE=1 SV=2;
gfas1.m1.19604	2.097	1.06821	2.50547e-08	5.38115e-06	up	SpringvsWinter	OTHER	K02983	RP-S30e, RPS30	map03010;map05171	Ribosome;Coronavirus disease - COVID-19	ENOG41123KC	J:Translation, ribosomal structure and biogenesis	sp|P62866|RS30_BOVIN;	40S ribosomal protein S30 OS=Bos taurus OX=9913 GN=FAU PE=3 SV=1;
gfas1.m1.20107	2.126	1.08831	3.45237e-05	0.00183561	up	SpringvsWinter	OTHER	------	------	------	------	ENOG410XS5C	S:Function unknown	sp|O43149|ZZEF1_HUMAN;	Zinc finger ZZ-type and EF-hand domain-containing protein 1 OS=Homo sapiens OX=9606 GN=ZZEF1 PE=1 SV=6;
gfas1.m1.20612	2.183	1.12627	1.79342e-05	0.00111733	up	SpringvsWinter	OTHER	K13148	CPSF3L, INTS11	------	------	COG1236	J:Translation, ribosomal structure and biogenesis	sp|Q5ZIH0|INT11_CHICK;	Integrator complex subunit 11 OS=Gallus gallus OX=9031 GN=INTS11 PE=2 SV=1;
gfas1.m1.21600	2.516	1.33114	1.11732e-05	0.000807772	up	SpringvsWinter	OTHER	K14401	CPSF1, CFT1	map03015	mRNA surveillance pathway	COG5161	A:RNA processing and modification	sp|A0A0R4IC37|CPSF1_DANRE;	Cleavage and polyadenylation specificity factor subunit 1 OS=Danio rerio OX=7955 GN=cpsf1 PE=3 SV=2;
gfas1.m1.22157	2.076	1.05394	0.000129399	0.00527752	up	SpringvsWinter	OTHER	------	------	------	------	ENOG410ZUA4	S:Function unknown	sp|Q96N23|CFA54_HUMAN;	Cilia- and flagella-associated protein 54 OS=Homo sapiens OX=9606 GN=CFAP54 PE=2 SV=3;
gfas1.m1.22375	2.359	1.23846	0.00100866	0.0241042	up	SpringvsWinter	OTHER	K03126	TAF12	map03022	Basal transcription factors	COG5624	K:Transcription	sp|Q3T174|TAF12_BOVIN;	Transcription initiation factor TFIID subunit 12 OS=Bos taurus OX=9913 GN=TAF12 PE=2 SV=1;
gfas1.m1.226	2.2	1.13773	7.03084e-12	6.04023e-09	up	SpringvsWinter	OTHER	K12893	SRSF4_5_6, SFRS4_5_6	map05168;map03040	Herpes simplex virus 1 infection;Spliceosome	COG0724	S:Function unknown	sp|Q13247|SRSF6_HUMAN;	Serine/arginine-rich splicing factor 6 OS=Homo sapiens OX=9606 GN=SRSF6 PE=1 SV=2;
gfas1.m1.23062	3.205	1.68018	1.36787e-05	0.000911337	up	SpringvsWinter	OTHER	K00030	IDH3	map00020	Citrate cycle (TCA cycle)	COG0473	E:Amino acid transport and metabolism	sp|Q9VWH4|IDH3A_DROME;	Probable isocitrate dehydrogenase [NAD] subunit alpha, mitochondrial OS=Drosophila melanogaster OX=7227 GN=Idh3a PE=2 SV=1;
gfas1.m1.23225	2.021	1.01492	2.01263e-09	7.06954e-07	up	SpringvsWinter	OTHER	K03868	RBX1, ROC1	map04110;map04141;map04114;map05211;map05200;map04350;map04341;map03420;map04710;map05131;map04310;map05170;map04120;map04066	Cell cycle;Protein processing in endoplasmic reticulum;Oocyte meiosis;Renal cell carcinoma;Pathways in cancer;TGF-beta signaling pathway;Hedgehog signaling pathway - fly;Nucleotide excision repair;Circadian rhythm;Shigellosis;Wnt signaling pathway;Human immunodeficiency virus 1 infection;Ubiquitin mediated proteolysis;HIF-1 signaling pathway	COG5194	O:Posttranslational modification, protein turnover, chaperones	sp|Q8QG64|RBX1_SALSA;	RING-box protein 1 OS=Salmo salar OX=8030 GN=rbx1 PE=2 SV=2;
gfas1.m1.23343	2.519	1.33261	0.000320654	0.0105952	up	SpringvsWinter	OTHER	------	------	------	------	COG1236;ENOG4111MWF	J:Translation, ribosomal structure and biogenesis;S:Function unknown	------	------
gfas1.m1.23493	2.164	1.11394	0.00213549	0.0407215	up	SpringvsWinter	OTHER	------	------	------	------	------	------	------	------
gfas1.m1.2602	2.932	1.55173	0.000120731	0.00501447	up	SpringvsWinter	OTHER	K08180	SLC16A3	map05230	Central carbon metabolism in cancer	------	------	sp|P57788|MOT4_CHICK;	Monocarboxylate transporter 4 OS=Gallus gallus OX=9031 GN=SLC16A3 PE=2 SV=1;
gfas1.m1.2955	2.897	1.53443	0.000541517	0.0154261	up	SpringvsWinter	OTHER	K21989	TMEM63, CSC1	------	------	COG5594	S:Function unknown	sp|A9LIW2|CSC1L_BRAJU;	CSC1-like protein ERD4 OS=Brassica juncea OX=3707 GN=ERD4 PE=3 SV=2;
gfas1.m1.2969	2.053	1.03768	0.000398792	0.0123286	up	SpringvsWinter	OTHER	K02984	RP-S3Ae, RPS3A	map03010;map05171	Ribosome;Coronavirus disease - COVID-19	COG1890	J:Translation, ribosomal structure and biogenesis	sp|A7S3J7|RS3A_NEMVE;	40S ribosomal protein S3a OS=Nematostella vectensis OX=45351 GN=v1g242621 PE=3 SV=1;
gfas1.m1.3077	2.216	1.14786	0.000481295	0.0141553	up	SpringvsWinter	OTHER	------	------	------	------	ENOG4111WIE	S:Function unknown	sp|A7SG48|U728_NEMVE;	UPF0728 protein v1g117062 OS=Nematostella vectensis OX=45351 GN=v1g117062 PE=3 SV=1;
gfas1.m1.3433	2.215	1.14744	2.56185e-05	0.0014869	up	SpringvsWinter	OTHER	------	------	------	------	ENOG410Y30X	S:Function unknown	sp|Q86YI8|PHF13_HUMAN;	PHD finger protein 13 OS=Homo sapiens OX=9606 GN=PHF13 PE=1 SV=2;
gfas1.m1.4283	2.323	1.21571	0.000695938	0.0183519	up	SpringvsWinter	OTHER	------	------	------	------	ENOG4111UBS	S:Function unknown	sp|G8HTB6|ZPP_ACRMI;	ZP domain-containing protein OS=Acropora millepora OX=45264 PE=1 SV=1;
gfas1.m1.4364	2.043	1.03087	1.45859e-05	0.00095617	up	SpringvsWinter	OTHER	K13091	RBM23_39	------	------	ENOG410XP20	S:Function unknown	sp|Q5RC80|RBM39_PONAB;	RNA-binding protein 39 OS=Pongo abelii OX=9601 GN=RBM39 PE=2 SV=1;
gfas1.m1.4798	2.18	1.1243	0.000527173	0.0151231	up	SpringvsWinter	OTHER	------	------	------	------	------	------	------	------
gfas1.m1.4973	3.119	1.64123	4.06286e-05	0.00211204	up	SpringvsWinter	OTHER	K19495	JAZF1	------	------	COG5189	S:Function unknown	sp|Q86VZ6|JAZF1_HUMAN;	Juxtaposed with another zinc finger protein 1 OS=Homo sapiens OX=9606 GN=JAZF1 PE=1 SV=2;
gfas1.m1.5059	2.118	1.08256	2.92734e-05	0.00164545	up	SpringvsWinter	OTHER	K02134	ATPeF1D, ATP5D, ATP16	map04714;map05208;map05012;map05010;map05016;map05014;map05415;map00190;map05022;map05020	Thermogenesis;Chemical carcinogenesis - reactive oxygen species;Parkinson disease;Alzheimer disease;Huntington disease;Amyotrophic lateral sclerosis;Diabetic cardiomyopathy;Oxidative phosphorylation;Pathways of neurodegeneration - multiple diseases;Prion disease	COG0355	C:Energy production and conversion	sp|Q9D3D9|ATPD_MOUSE;	ATP synthase subunit delta, mitochondrial OS=Mus musculus OX=10090 GN=Atp5f1d PE=1 SV=1;
gfas1.m1.5255	2.473	1.30604	0.000714682	0.0186559	up	SpringvsWinter	OTHER	K06777;K05695	PTPRD;PTPRF, LAR	map04514;map04910;map04520;map04931	Cell adhesion molecules;Insulin signaling pathway;Adherens junction;Insulin resistance	COG5599	T:Signal transduction mechanisms	sp|P18052|PTPRA_MOUSE;	Receptor-type tyrosine-protein phosphatase alpha OS=Mus musculus OX=10090 GN=Ptpra PE=1 SV=3;
gfas1.m1.5464	2.124	1.08674	0.00268709	0.0478313	up	SpringvsWinter	OTHER	K18668	ZC3H12, MCPIP	------	------	ENOG410ZNK1	S:Function unknown	sp|A0JPN4|ZC12A_RAT;	Endoribonuclease ZC3H12A OS=Rattus norvegicus OX=10116 GN=Zc3h12a PE=2 SV=1;
gfas1.m1.5600	2.541	1.34562	0.00172709	0.0351074	up	SpringvsWinter	OTHER	------	------	------	------	------	------	------	------
gfas1.m1.5955	3.418	1.77295	3.80172e-06	0.000358702	up	SpringvsWinter	OTHER	K10442;K10448	KLHL1_4_5;KLHL10	------	------	------	------	------	------
gfas1.m1.6584	3.095	1.63015	0.00258721	0.0464588	up	SpringvsWinter	OTHER	K15168	MED25	------	------	------	------	------	------
gfas1.m1.6770	6.08	2.60408	2.61701e-11	1.77989e-08	up	SpringvsWinter	OTHER	------	------	------	------	COG1100	S:Function unknown	sp|Q96A58|RERG_HUMAN;	Ras-related and estrogen-regulated growth inhibitor OS=Homo sapiens OX=9606 GN=RERG PE=1 SV=1;
gfas1.m1.6789	2.042	1.02966	0.000382854	0.0120179	up	SpringvsWinter	OTHER	K04511;K24270	PRICKLE;TES	map04310	Wnt signaling pathway	ENOG410XP0W	S:Function unknown	sp|Q7Z3G6|PRIC2_HUMAN;	Prickle-like protein 2 OS=Homo sapiens OX=9606 GN=PRICKLE2 PE=1 SV=2;
gfas1.m1.688	230.518	7.84873	3.33597e-05	0.00179713	up	SpringvsWinter	OTHER	K23847	HPCAL1	------	------	COG5126;COG5126;COG5126	D:Cell cycle control, cell division, chromosome partitioning;T:Signal transduction mechanisms;Z:Cytoskeleton	sp|P42325|NCAH_DROME;	Neurocalcin homolog OS=Drosophila melanogaster OX=7227 GN=Nca PE=1 SV=2;
gfas1.m1.7125	2.173	1.11969	1.31887e-05	0.000893277	up	SpringvsWinter	OTHER	K02973	RP-S23e, RPS23	map03010;map05171	Ribosome;Coronavirus disease - COVID-19	COG0048	J:Translation, ribosomal structure and biogenesis	sp|Q19877|RS23_CAEEL;	40S ribosomal protein S23 OS=Caenorhabditis elegans OX=6239 GN=rps-23 PE=3 SV=1;
gfas1.m1.7460	2.15	1.10418	1.17948e-05	0.000827626	up	SpringvsWinter	OTHER	K23495	RCC1L	------	------	COG5184;COG5184	D:Cell cycle control, cell division, chromosome partitioning;Z:Cytoskeleton	sp|Q9CYF5|RCC1L_MOUSE;	RCC1-like G exchanging factor-like protein OS=Mus musculus OX=10090 GN=Rcc1l PE=1 SV=1;
gfas1.m1.7912	2.449	1.29203	4.41919e-07	6.26283e-05	up	SpringvsWinter	OTHER	------	------	------	------	------	------	------	------
gfas1.m1.792	2.432	1.28236	1.60973e-07	2.68119e-05	up	SpringvsWinter	OTHER	K02868	RP-L11e, RPL11	map03010;map05171	Ribosome;Coronavirus disease - COVID-19	COG0094	J:Translation, ribosomal structure and biogenesis	sp|Q90YV7|RL11_ICTPU;	60S ribosomal protein L11 OS=Ictalurus punctatus OX=7998 GN=rpl11 PE=2 SV=3;
gfas1.m1.8307	4.139	2.04925	0.00164682	0.033907	up	SpringvsWinter	OTHER	K13240	NOS1	map00220;map04970;map00330;map04713;map05010;map04020;map04371;map05014;map04926;map04145;map04730;map05022	Arginine biosynthesis;Salivary secretion;Arginine and proline metabolism;Circadian entrainment;Alzheimer disease;Calcium signaling pathway;Apelin signaling pathway;Amyotrophic lateral sclerosis;Relaxin signaling pathway;Phagosome;Long-term depression;Pathways of neurodegeneration - multiple diseases	COG0369	P:Inorganic ion transport and metabolism	sp|Q9Z0J4|NOS1_MOUSE;	Nitric oxide synthase, brain OS=Mus musculus OX=10090 GN=Nos1 PE=1 SV=1;
gfas1.m1.8390	2.028	1.01998	0.000482508	0.0141654	up	SpringvsWinter	OTHER	------	------	------	------	ENOG41129F8	S:Function unknown	sp|A7RR34|FLTOP_NEMVE;	Protein Flattop homolog OS=Nematostella vectensis OX=45351 GN=v1g200856 PE=3 SV=1;
gfas1.m1.85	2.066	1.0468	8.80639e-06	0.000668589	up	SpringvsWinter	OTHER	K02974	RP-S24e, RPS24	map03010;map05171	Ribosome;Coronavirus disease - COVID-19	COG2004	J:Translation, ribosomal structure and biogenesis	sp|Q9W6X9|RS24_ORYLA;	40S ribosomal protein S24 OS=Oryzias latipes OX=8090 GN=rps24 PE=2 SV=1;
gfas1.m1.8521	2.274	1.18536	0.00108692	0.0250795	up	SpringvsWinter	OTHER	K07375	TUBB	map04540;map05012;map05010;map05016;map05130;map05014;map05132;map04145;map05022;map05020	Gap junction;Parkinson disease;Alzheimer disease;Huntington disease;Pathogenic Escherichia coli infection;Amyotrophic lateral sclerosis;Salmonella infection;Phagosome;Pathways of neurodegeneration - multiple diseases;Prion disease	COG5023	Z:Cytoskeleton	sp|P18700|TBB_STRPU;	Tubulin beta chain;
gfas1.m1.8648	2.803	1.48705	5.90772e-06	0.000502249	up	SpringvsWinter	OTHER	K01672;K18245	CA;CA2	map04971;map04972;map00910;map04966;map04976;map04964	Gastric acid secretion;Pancreatic secretion;Nitrogen metabolism;Collecting duct acid secretion;Bile secretion;Proximal tubule bicarbonate reclamation	COG3338	P:Inorganic ion transport and metabolism	sp|Q8UWA5|CAH2_TRIHK;	Carbonic anhydrase 2 OS=Tribolodon hakonensis OX=151740 GN=ca2 PE=2 SV=3;
gfas1.m1.866	2.302	1.20268	0.00281047	0.0492374	up	SpringvsWinter	OTHER	K22422	DONSON	------	------	ENOG410ZEEQ	S:Function unknown	sp|Q6P1U0|DONS_XENTR;	Protein downstream neighbor of son homolog OS=Xenopus tropicalis OX=8364 GN=donson PE=2 SV=1;
gfas1.m1.8910	2.015	1.01054	0.000160388	0.00614557	up	SpringvsWinter	OTHER	K08601	CYLD, USLP2	map04064;map04013;map04622;map04625;map04380;map04217	NF-kappa B signaling pathway;MAPK signaling pathway - fly;RIG-I-like receptor signaling pathway;C-type lectin receptor signaling pathway;Osteoclast differentiation;Necroptosis	ENOG410XP6I	O:Posttranslational modification, protein turnover, chaperones	sp|Q9NQC7|CYLD_HUMAN;	Ubiquitin carboxyl-terminal hydrolase CYLD OS=Homo sapiens OX=9606 GN=CYLD PE=1 SV=1;
gfas1.m1.9009	2.65	1.40599	0.000523605	0.0150472	up	SpringvsWinter	OTHER	------	------	------	------	COG0656	S:Function unknown	sp|O34678|YTBE_BACSU;	Uncharacterized oxidoreductase YtbE OS=Bacillus subtilis;
gfas1.m1.9563	2.19	1.13096	0.00208003	0.0401328	up	SpringvsWinter	OTHER	K04352	RASA1, RASGAP	map04014;map04010;map04013;map04360	Ras signaling pathway;MAPK signaling pathway;MAPK signaling pathway - fly;Axon guidance	ENOG410XPU1	S:Function unknown	sp|P50904|RASA1_RAT;	Ras GTPase-activating protein 1 OS=Rattus norvegicus OX=10116 GN=Rasa1 PE=1 SV=1;
gfas1.m1.9620	2.106	1.07447	0.000129912	0.00527752	up	SpringvsWinter	OTHER	------	------	------	------	------	------	------	------
gfas1.m1.9866	13.894	3.79637	1.62814e-08	3.90826e-06	up	SpringvsWinter	OTHER	------	------	------	------	ENOG410ZVQX;COG1960	I:Lipid transport and metabolism;	sp|O34421|ACDC_BACSU;	Probable acyl-CoA dehydrogenase YngJ OS=Bacillus subtilis;
gfas1.m1.994	2.125	1.0876	2.94271e-05	0.00164545	up	SpringvsWinter	OTHER	K09070	TCF15, PARAXIS	------	------	ENOG411227D	K:Transcription	sp|P79782|TCF15_CHICK;	Transcription factor 15 OS=Gallus gallus OX=9031 GN=TCF15 PE=2 SV=2;
gfas1.m1.14169	55.619	5.79751	2.89248e-06	0.000954873	up	SpringvsAutumn	SPRING_UP_CLUSTER0	------	------	------	------	------	------	------	------
gfas1.m1.16924	5.573	2.47834	0.000955174	0.0456039	up	SpringvsAutumn	SPRING_UP_CLUSTER0	------	------	------	------	ENOG4111XFH	S:Function unknown	sp|Q01528|HAAF_LIMPO;	Hemagglutinin/amebocyte aggregation factor OS=Limulus polyphemus OX=6850 PE=1 SV=1;
gfas1.m1.17363	4.626	2.20992	0.000407503	0.0285358	up	SpringvsAutumn	SPRING_UP_CLUSTER0	K12830	SF3B3, SAP130, RSE1	map03040	Spliceosome	ENOG410XPFQ	A:RNA processing and modification	sp|A0JN52|SF3B3_BOVIN;	Splicing factor 3B subunit 3 OS=Bos taurus OX=9913 GN=SF3B3 PE=2 SV=1;
gfas1.m1.18298	2.583	1.369	0.000705843	0.0384435	up	SpringvsAutumn	SPRING_UP_CLUSTER0	------	------	------	------	ENOG410XRS3;ENOG410YZUR	U:Intracellular trafficking, secretion, and vesicular transport;S:Function unknown	sp|P22897|MRC1_HUMAN;	Macrophage mannose receptor 1 OS=Homo sapiens OX=9606 GN=MRC1 PE=1 SV=1;
gfas1.m1.19112	4.976	2.31488	0.000429113	0.0290432	up	SpringvsAutumn	SPRING_UP_CLUSTER0	K11671	NFRKB, INO80G	------	------	------	------	------	------
gfas1.m1.8211	2.148	1.10313	0.000427186	0.0290343	up	SpringvsAutumn	SPRING_UP_CLUSTER0	K09289	NCOA4, PTC3	map05216;map04216;map05200	Thyroid cancer;Ferroptosis;Pathways in cancer	ENOG410YJ5B	U:Intracellular trafficking, secretion, and vesicular transport	sp|Q13772|NCOA4_HUMAN;	Nuclear receptor coactivator 4 OS=Homo sapiens OX=9606 GN=NCOA4 PE=1 SV=1;
gfas1.m1.8702	8.765	3.13168	0.000111143	0.0125724	up	SpringvsAutumn	SPRING_UP_CLUSTER0	------	------	------	------	COG2211;ENOG4111I58	G:Carbohydrate transport and metabolism;S:Function unknown	sp|F1PZV2|MFS12_CANLF;	Major facilitator superfamily domain-containing protein 12 OS=Canis lupus familiaris OX=9615 GN=MFSD12 PE=1 SV=3;
gfas1.m1.9559	2.614	1.38636	0.000338387	0.0253414	up	SpringvsAutumn	SPRING_UP_CLUSTER0	------	------	------	------	------	------	------	------
gfas1.m1.6124	2.172	1.11877	0.000305695	0.0241801	up	SpringvsAutumn	SPRING_UP_CLUSTER13	------	------	------	------	ENOG410YKSA	O:Posttranslational modification, protein turnover, chaperones	sp|P25304|AGRIN_RAT;	Agrin OS=Rattus norvegicus OX=10116 GN=Agrn PE=1 SV=2;
gfas1.m1.11187	5.657	2.50007	0.000818683	0.0419083	up	SpringvsAutumn	SPRING_UP_CLUSTER2	------	------	------	------	------	------	------	------
gfas1.m1.13898	5.213	2.38206	0.000295795	0.0238869	up	SpringvsAutumn	SPRING_UP_CLUSTER2	K10520	ABTB1, BPOZ	------	------	COG0666	S:Function unknown	sp|Q969K4|ABTB1_HUMAN;	Ankyrin repeat and BTB/POZ domain-containing protein 1 OS=Homo sapiens OX=9606 GN=ABTB1 PE=1 SV=1;
gfas1.m1.13985	2.86	1.51619	1.47567e-07	0.000118966	up	SpringvsAutumn	SPRING_UP_CLUSTER2	K02976	RP-S26e, RPS26	map03010;map05171	Ribosome;Coronavirus disease - COVID-19	COG4830	J:Translation, ribosomal structure and biogenesis	sp|P27085|RS26_OCTVU;	40S ribosomal protein S26 OS=Octopus vulgaris OX=6645 GN=RPS26 PE=2 SV=1;
gfas1.m1.18422	2.41	1.26923	0.00049681	0.0317644	up	SpringvsAutumn	SPRING_UP_CLUSTER2	K05312	CHRNN	------	------	ENOG410XQGR	U:Intracellular trafficking, secretion, and vesicular transport	sp|P49582|ACHA7_MOUSE;	Neuronal acetylcholine receptor subunit alpha-7 OS=Mus musculus OX=10090 GN=Chrna7 PE=1 SV=1;
gfas1.m1.20341	6.337	2.66385	2.79302e-11	1.1295e-07	up	SpringvsAutumn	SPRING_UP_CLUSTER2	K02223	CLOCK, KAT13D	map04710;map04711;map04728	Circadian rhythm;Circadian rhythm - fly;Dopaminergic synapse	ENOG410Y7Z8;ENOG410XRJI	K:Transcription;	sp|Q6YGZ4|CLOCK_TYTAL;	Circadian locomoter output cycles protein kaput OS=Tyto alba OX=56313 GN=CLOCK PE=2 SV=1;
gfas1.m1.20950	3.464	1.79256	0.000159313	0.0155244	up	SpringvsAutumn	SPRING_UP_CLUSTER2	K03946	NDUFA2	map04714;map00190;map05208;map05012;map05010;map04723;map05016;map05014;map05415;map04932;map05022;map05020	Thermogenesis;Oxidative phosphorylation;Chemical carcinogenesis - reactive oxygen species;Parkinson disease;Alzheimer disease;Retrograde endocannabinoid signaling;Huntington disease;Amyotrophic lateral sclerosis;Diabetic cardiomyopathy;Non-alcoholic fatty liver disease;Pathways of neurodegeneration - multiple diseases;Prion disease	ENOG41124JV	I:Lipid transport and metabolism	sp|Q4R5E2|NDUA2_MACFA;	NADH dehydrogenase [ubiquinone] 1 alpha subcomplex subunit 2 OS=Macaca fascicularis OX=9541 GN=NDUFA2 PE=3 SV=3;
gfas1.m1.7653	3.008	1.58862	7.95145e-10	2.14371e-06	up	SpringvsAutumn	SPRING_UP_CLUSTER2	K03729;K03730	BHLHB2, DEC1;BHLHB3, DEC2	map04710	Circadian rhythm	ENOG4111F0X	K:Transcription	sp|Q7KM13|HEY_DROME;	Hairy/enhancer-of-split related with YRPW motif protein OS=Drosophila melanogaster OX=7227 GN=Hey PE=2 SV=1;
gfas1.m1.1026	40.974	5.35662	7.25204e-05	0.00946906	up	SpringvsAutumn	OTHER	K21766	TBCC	------	------	ENOG410Y28B	O:Posttranslational modification, protein turnover, chaperones	sp|Q3SZE9|TBCC_BOVIN;	Tubulin-specific chaperone C OS=Bos taurus OX=9913 GN=TBCC PE=2 SV=1;
gfas1.m1.10471	2.12	1.08407	0.000220736	0.0194522	up	SpringvsAutumn	OTHER	K02989	RP-S5e, RPS5	map03010;map05171	Ribosome;Coronavirus disease - COVID-19	COG0049	J:Translation, ribosomal structure and biogenesis	sp|Q5E988|RS5_BOVIN;	40S ribosomal protein S5 OS=Bos taurus OX=9913 GN=RPS5 PE=2 SV=3;
gfas1.m1.10686	2.112	1.07886	5.23343e-06	0.00138357	up	SpringvsAutumn	OTHER	K15687	MKRN	------	------	ENOG410XRM0	S:Function unknown	sp|Q4SRI6|MKRN1_TETNG;	Probable E3 ubiquitin-protein ligase makorin-1 OS=Tetraodon nigroviridis OX=99883 GN=mkrn1 PE=3 SV=1;
gfas1.m1.10837	1313.81	10.3595	0.000219553	0.0194522	up	SpringvsAutumn	OTHER	------	------	------	------	------	------	sp|Q95P04|NFCP_GONTE;	GFP-like non-fluorescent chromoprotein OS=Goniopora tenuidens OX=75301 PE=1 SV=1;
gfas1.m1.11553	5.808	2.53807	0.00089923	0.0447568	up	SpringvsAutumn	OTHER	------	------	------	------	------	------	------	------
gfas1.m1.11849	6.309	2.65742	0.000852324	0.04322	up	SpringvsAutumn	OTHER	------	------	------	------	------	------	------	------
gfas1.m1.1200	2.671	1.41717	1.8703e-06	0.00070358	up	SpringvsAutumn	OTHER	K02975	RP-S25e, RPS25	map03010;map05171	Ribosome;Coronavirus disease - COVID-19	COG4901	J:Translation, ribosomal structure and biogenesis	sp|Q6PBI5|RS25_DANRE;	40S ribosomal protein S25 OS=Danio rerio OX=7955 GN=rps25 PE=2 SV=1;
gfas1.m1.12459	969.301	9.9208	0.000141961	0.0146265	up	SpringvsAutumn	OTHER	------	------	------	------	------	------	sp|Q95P04|NFCP_GONTE;	GFP-like non-fluorescent chromoprotein OS=Goniopora tenuidens OX=75301 PE=1 SV=1;
gfas1.m1.12685	2.26	1.17635	0.000764563	0.0402769	up	SpringvsAutumn	OTHER	K11276	NPM1	------	------	------	------	------	------
gfas1.m1.12706	2.548	1.34919	0.000621315	0.0358179	up	SpringvsAutumn	OTHER	K02894	RP-L23e, RPL23	map03010;map05171	Ribosome;Coronavirus disease - COVID-19	COG0093	J:Translation, ribosomal structure and biogenesis	sp|Q3T057|RL23_BOVIN;	60S ribosomal protein L23 OS=Bos taurus OX=9913 GN=RPL23 PE=2 SV=2;
gfas1.m1.12749	36.218	5.17865	0.000576655	0.0340437	up	SpringvsAutumn	OTHER	------	------	------	------	------	------	sp|F1PZV2|MFS12_CANLF;	Major facilitator superfamily domain-containing protein 12 OS=Canis lupus familiaris OX=9615 GN=MFSD12 PE=1 SV=3;
gfas1.m1.13138	2.55	1.35038	0.000316746	0.0245152	up	SpringvsAutumn	OTHER	K02894	RP-L23e, RPL23	map03010;map05171	Ribosome;Coronavirus disease - COVID-19	COG0093	J:Translation, ribosomal structure and biogenesis	sp|Q3T057|RL23_BOVIN;	60S ribosomal protein L23 OS=Bos taurus OX=9913 GN=RPL23 PE=2 SV=2;
gfas1.m1.13265	3.475	1.79686	0.000685457	0.0377141	up	SpringvsAutumn	OTHER	K11273	DDX11, CHL1, CTF1	------	------	COG1199	L:Replication, recombination and repair	sp|Q6AXC6|DDX11_MOUSE;	ATP-dependent DNA helicase DDX11 OS=Mus musculus OX=10090 GN=Ddx11 PE=1 SV=2;
gfas1.m1.13601	2.745	1.45682	0.000258199	0.0219823	up	SpringvsAutumn	OTHER	------	------	------	------	ENOG410XSD2	S:Function unknown	sp|Q8IX30|SCUB3_HUMAN;	Signal peptide, CUB and EGF-like domain-containing protein 3 OS=Homo sapiens OX=9606 GN=SCUBE3 PE=1 SV=1;
gfas1.m1.13603	2.421	1.27537	4.58247e-05	0.00712751	up	SpringvsAutumn	OTHER	K02955	RP-S14e, RPS14	map03010;map05171	Ribosome;Coronavirus disease - COVID-19	COG0100	J:Translation, ribosomal structure and biogenesis	sp|P62265|RS14_CRIGR;	40S ribosomal protein S14 OS=Cricetulus griseus OX=10029 GN=RPS14 PE=2 SV=3;
gfas1.m1.13702	2.103	1.07215	5.59513e-06	0.00139241	up	SpringvsAutumn	OTHER	K06270	PPP1R12A, MYPT1	map04024;map05205;map04510;map04810;map04270;map04921;map04022;map04611	cAMP signaling pathway;Proteoglycans in cancer;Focal adhesion;Regulation of actin cytoskeleton;Vascular smooth muscle contraction;Oxytocin signaling pathway;cGMP-PKG signaling pathway;Platelet activation	------	------	sp|Q8BG95|MYPT2_MOUSE;	Protein phosphatase 1 regulatory subunit 12B OS=Mus musculus OX=10090 GN=Ppp1r12b PE=1 SV=2;
gfas1.m1.14114	3.87	1.95215	3.01635e-05	0.00496583	up	SpringvsAutumn	OTHER	------	------	------	------	------	------	------	------
gfas1.m1.1420	26.145	4.70845	0.00073718	0.0396167	up	SpringvsAutumn	OTHER	------	------	------	------	ENOG410XPJ1;ENOG410XZ77;ENOG410YTFW	S:Function unknown;U:Intracellular trafficking, secretion, and vesicular transport;U:Intracellular trafficking, secretion, and vesicular transport	sp|Q9R0Q8|CLC4E_MOUSE;	C-type lectin domain family 4 member E OS=Mus musculus OX=10090 GN=Clec4e PE=1 SV=1;
gfas1.m1.14493	2.594	1.37492	8.66295e-09	1.41732e-05	up	SpringvsAutumn	OTHER	K02991	RP-S6e, RPS6	map05205;map03010;map04910;map04371;map04714;map05171;map01521;map04150;map04151;map04066	Proteoglycans in cancer;Ribosome;Insulin signaling pathway;Apelin signaling pathway;Thermogenesis;Coronavirus disease - COVID-19;EGFR tyrosine kinase inhibitor resistance;mTOR signaling pathway;PI3K-Akt signaling pathway;HIF-1 signaling pathway	COG2125	J:Translation, ribosomal structure and biogenesis	sp|P62753|RS6_HUMAN;	40S ribosomal protein S6 OS=Homo sapiens OX=9606 GN=RPS6 PE=1 SV=1;
gfas1.m1.14819	2.655	1.40894	0.000940264	0.0454068	up	SpringvsAutumn	OTHER	K21991	UNC45	------	------	ENOG410XQNT	O:Posttranslational modification, protein turnover, chaperones	sp|Q32PZ3|UN45A_RAT;	Protein unc-45 homolog A OS=Rattus norvegicus OX=10116 GN=Unc45a PE=2 SV=1;
gfas1.m1.14850	2.35	1.23249	9.96642e-05	0.0115983	up	SpringvsAutumn	OTHER	K02981	RP-S2e, RPS2	map03010;map05171	Ribosome;Coronavirus disease - COVID-19	COG0098	J:Translation, ribosomal structure and biogenesis	sp|Q90YS3|RS2_ICTPU;	40S ribosomal protein S2 OS=Ictalurus punctatus OX=7998 GN=rps2 PE=2 SV=1;
gfas1.m1.14870	2.66	1.41126	0.000424362	0.0290343	up	SpringvsAutumn	OTHER	------	------	------	------	------	------	------	------
gfas1.m1.15196	2.186	1.12845	4.90571e-05	0.00723637	up	SpringvsAutumn	OTHER	------	------	------	------	------	------	------	------
gfas1.m1.15274	50.506	5.65837	2.87624e-06	0.000954873	up	SpringvsAutumn	OTHER	K10645	MIB	map05417	Lipid and atherosclerosis	COG0666;COG0252;COG5022;COG2940	S:Function unknown;E:Amino acid transport and metabolism;Z:Cytoskeleton;S:Function unknown	------	------
gfas1.m1.15338	2.06	1.04232	0.00054832	0.0332195	up	SpringvsAutumn	OTHER	------	------	------	------	COG0197	J:Translation, ribosomal structure and biogenesis	sp|B2V7K6|RL16_SULSY;	50S ribosomal protein L16 OS=Sulfurihydrogenibium sp.;
gfas1.m1.16128	2.392	1.25819	0.000141742	0.0146265	up	SpringvsAutumn	OTHER	K12751	MYL6	map04921;map04530;map04270	Oxytocin signaling pathway;Tight junction;Vascular smooth muscle contraction	COG5126;COG5126;COG5126	D:Cell cycle control, cell division, chromosome partitioning;T:Signal transduction mechanisms;Z:Cytoskeleton	sp|P54357|MLC2_DROME;	Myosin-2 essential light chain OS=Drosophila melanogaster OX=7227 GN=Mlc-c PE=1 SV=1;
gfas1.m1.16241	3.644	1.86549	0.000543752	0.0330667	up	SpringvsAutumn	OTHER	------	------	------	------	------	------	------	------
gfas1.m1.16696	2.683	1.42384	0.000512572	0.0322621	up	SpringvsAutumn	OTHER	------	------	------	------	ENOG410XSBT	S:Function unknown	sp|Q6DH13|RBP2A_DANRE;	RNA-binding protein, mRNA-processing factor 2a OS=Danio rerio OX=7955 GN=rbpms2a PE=1 SV=1;
gfas1.m1.1687	19.175	4.26115	0.000413865	0.028727	up	SpringvsAutumn	OTHER	------	------	------	------	------	------	------	------
gfas1.m1.17083	2.416	1.2726	0.000376371	0.0268201	up	SpringvsAutumn	OTHER	K11489	PCGF5	map04550	Signaling pathways regulating pluripotency of stem cells	ENOG410XPCN	S:Function unknown	sp|B3DK16|PCF5A_DANRE;	Polycomb group RING finger protein 5-A OS=Danio rerio OX=7955 GN=pcgf5a PE=2 SV=1;
gfas1.m1.17233	2.344	1.22898	0.000283811	0.0234231	up	SpringvsAutumn	OTHER	------	------	------	------	------	------	------	------
gfas1.m1.17483	108.495	6.76149	0.000809181	0.0416857	up	SpringvsAutumn	OTHER	K11251	H2A	map05034;map04613;map05322;map04217	Alcoholism;Neutrophil extracellular trap formation;Systemic lupus erythematosus;Necroptosis	COG5262	B:Chromatin structure and dynamics	sp|Q7ZUY3|H2AX_DANRE;	Histone H2AX OS=Danio rerio OX=7955 GN=h2ax PE=2 SV=3;
gfas1.m1.17599	2.232	1.15837	0.000633479	0.0358292	up	SpringvsAutumn	OTHER	K11352	NDUFA12	map04714;map00190;map05208;map05012;map05010;map04723;map05016;map05014;map05415;map04932;map05022;map05020	Thermogenesis;Oxidative phosphorylation;Chemical carcinogenesis - reactive oxygen species;Parkinson disease;Alzheimer disease;Retrograde endocannabinoid signaling;Huntington disease;Amyotrophic lateral sclerosis;Diabetic cardiomyopathy;Non-alcoholic fatty liver disease;Pathways of neurodegeneration - multiple diseases;Prion disease	ENOG4111XVR	I:Lipid transport and metabolism	sp|O97725|NDUAC_BOVIN;	NADH dehydrogenase [ubiquinone] 1 alpha subcomplex subunit 12 OS=Bos taurus OX=9913 GN=NDUFA12 PE=1 SV=1;
gfas1.m1.1785	18.507	4.21001	9.76151e-05	0.0115257	up	SpringvsAutumn	OTHER	------	------	------	------	------	------	sp|P31395|STMN1_CHICK;	Stathmin OS=Gallus gallus OX=9031 GN=STMN1 PE=1 SV=1;
gfas1.m1.18220	3.732	1.90006	0.00105954	0.0489688	up	SpringvsAutumn	OTHER	------	------	------	------	------	------	------	------
gfas1.m1.18573	2.006	1.00465	0.000264592	0.0221764	up	SpringvsAutumn	OTHER	K23008	USPL1	------	------	------	------	------	------
gfas1.m1.18618	12.181	3.60655	0.000636075	0.0358507	up	SpringvsAutumn	OTHER	K12778	HORMAD, HOP1	------	------	ENOG410XT4N	S:Function unknown	sp|D3ZWE7|HORM1_RAT;	HORMA domain-containing protein 1 OS=Rattus norvegicus OX=10116 GN=Hormad1 PE=1 SV=1;
gfas1.m1.18647	8.463	3.08119	0.000674461	0.0372358	up	SpringvsAutumn	OTHER	K00602	purH	map01523;map00230;map00670	Antifolate resistance;Purine metabolism;One carbon pool by folate	COG0138	F:Nucleotide transport and metabolism	sp|Q5R5C2|PUR9_PONAB;	Bifunctional purine biosynthesis protein ATIC OS=Pongo abelii OX=9601 GN=ATIC PE=2 SV=1;
gfas1.m1.19349	2.357	1.23698	4.41771e-07	0.000236021	up	SpringvsAutumn	OTHER	K02997	RP-S9e, RPS9	map03010;map05171	Ribosome;Coronavirus disease - COVID-19	COG0522	J:Translation, ribosomal structure and biogenesis	sp|A6QLG5|RS9_BOVIN;	40S ribosomal protein S9 OS=Bos taurus OX=9913 GN=RPS9 PE=2 SV=1;
gfas1.m1.19372	2.851	1.51124	4.96411e-05	0.00723637	up	SpringvsAutumn	OTHER	------	------	------	------	ENOG410XRZC	K:Transcription	sp|Q60632|COT1_MOUSE;	COUP transcription factor 1 OS=Mus musculus OX=10090 GN=Nr2f1 PE=2 SV=2;
gfas1.m1.19426	3.205	1.68049	0.00030483	0.0241801	up	SpringvsAutumn	OTHER	K00901	dgkA, DGK	map00564;map05231;map00561;map04361;map04072;map04070	Glycerophospholipid metabolism;Choline metabolism in cancer;Glycerolipid metabolism;Axon regeneration;Phospholipase D signaling pathway;Phosphatidylinositol signaling system	ENOG410XQVB	I:Lipid transport and metabolism	sp|Q9R1C6|DGKE_MOUSE;	Diacylglycerol kinase epsilon OS=Mus musculus OX=10090 GN=Dgke PE=1 SV=1;
gfas1.m1.19604	2.14	1.09762	1.40593e-07	0.000118966	up	SpringvsAutumn	OTHER	K02983	RP-S30e, RPS30	map03010;map05171	Ribosome;Coronavirus disease - COVID-19	ENOG41123KC	J:Translation, ribosomal structure and biogenesis	sp|P62866|RS30_BOVIN;	40S ribosomal protein S30 OS=Bos taurus OX=9913 GN=FAU PE=3 SV=1;
gfas1.m1.20492	2.163	1.11306	0.000338291	0.0253414	up	SpringvsAutumn	OTHER	K02894	RP-L23e, RPL23	map03010;map05171	Ribosome;Coronavirus disease - COVID-19	COG0093	J:Translation, ribosomal structure and biogenesis	sp|Q3T057|RL23_BOVIN;	60S ribosomal protein L23 OS=Bos taurus OX=9913 GN=RPL23 PE=2 SV=2;
gfas1.m1.21516	45.957	5.52223	0.000390068	0.0276743	up	SpringvsAutumn	OTHER	------	------	------	------	------	------	sp|P07439|LEC3_MEGRO;	Lectin BRA-3 OS=Megabalanus rosa OX=6680 PE=1 SV=2;
gfas1.m1.2152	2.188	1.12957	0.000561792	0.0337306	up	SpringvsAutumn	OTHER	K02930	RP-L4e, RPL4	map03010;map05171	Ribosome;Coronavirus disease - COVID-19	COG0088	J:Translation, ribosomal structure and biogenesis	sp|Q9D8E6|RL4_MOUSE;	60S ribosomal protein L4 OS=Mus musculus OX=10090 GN=Rpl4 PE=1 SV=3;
gfas1.m1.22375	2.778	1.47419	0.000627249	0.0358179	up	SpringvsAutumn	OTHER	K03126	TAF12	map03022	Basal transcription factors	COG5624	K:Transcription	sp|Q3T174|TAF12_BOVIN;	Transcription initiation factor TFIID subunit 12 OS=Bos taurus OX=9913 GN=TAF12 PE=2 SV=1;
gfas1.m1.22539	14.717	3.87937	7.13898e-06	0.00172359	up	SpringvsAutumn	OTHER	------	------	------	------	ENOG4111TT8	S:Function unknown	sp|Q96CG8|CTHR1_HUMAN;	Collagen triple helix repeat-containing protein 1 OS=Homo sapiens OX=9606 GN=CTHRC1 PE=1 SV=1;
gfas1.m1.23225	2.023	1.01624	3.62223e-05	0.00574444	up	SpringvsAutumn	OTHER	K03868	RBX1, ROC1	map04110;map04141;map04114;map05211;map05200;map04350;map04341;map03420;map04710;map05131;map04310;map05170;map04120;map04066	Cell cycle;Protein processing in endoplasmic reticulum;Oocyte meiosis;Renal cell carcinoma;Pathways in cancer;TGF-beta signaling pathway;Hedgehog signaling pathway - fly;Nucleotide excision repair;Circadian rhythm;Shigellosis;Wnt signaling pathway;Human immunodeficiency virus 1 infection;Ubiquitin mediated proteolysis;HIF-1 signaling pathway	COG5194	O:Posttranslational modification, protein turnover, chaperones	sp|Q8QG64|RBX1_SALSA;	RING-box protein 1 OS=Salmo salar OX=8030 GN=rbx1 PE=2 SV=2;
gfas1.m1.23658	2.039	1.02797	5.25034e-06	0.00138357	up	SpringvsAutumn	OTHER	K02865	RP-L10Ae, RPL10A	map03010;map05171	Ribosome;Coronavirus disease - COVID-19	COG0081	J:Translation, ribosomal structure and biogenesis	sp|Q5E9E6|RL10A_BOVIN;	60S ribosomal protein L10a OS=Bos taurus OX=9913 GN=RPL10A PE=2 SV=3;
gfas1.m1.23718	3.167	1.66327	0.000796231	0.0411496	up	SpringvsAutumn	OTHER	K15156	MED14, RGR1	map04919	Thyroid hormone signaling pathway	ENOG410XWK4	K:Transcription	sp|O60244|MED14_HUMAN;	Mediator of RNA polymerase II transcription subunit 14 OS=Homo sapiens OX=9606 GN=MED14 PE=1 SV=2;
gfas1.m1.2449	2.951	1.56127	0.000489436	0.0314171	up	SpringvsAutumn	OTHER	------	------	------	------	------	------	------	------
gfas1.m1.2508	2.271	1.18312	0.00064059	0.0359798	up	SpringvsAutumn	OTHER	------	------	------	------	ENOG41102NY	S:Function unknown	sp|Q96B67|ARRD3_HUMAN;	Arrestin domain-containing protein 3 OS=Homo sapiens OX=9606 GN=ARRDC3 PE=1 SV=1;
gfas1.m1.2969	2.195	1.13413	0.000522466	0.0325443	up	SpringvsAutumn	OTHER	K02984	RP-S3Ae, RPS3A	map03010;map05171	Ribosome;Coronavirus disease - COVID-19	COG1890	J:Translation, ribosomal structure and biogenesis	sp|A7S3J7|RS3A_NEMVE;	40S ribosomal protein S3a OS=Nematostella vectensis OX=45351 GN=v1g242621 PE=3 SV=1;
gfas1.m1.3146	2.184	1.1273	1.21107e-05	0.00251158	up	SpringvsAutumn	OTHER	------	------	------	------	------	------	------	------
gfas1.m1.3268	200.765	7.64936	2.07049e-06	0.000744274	up	SpringvsAutumn	OTHER	K22888	HISAT	------	------	COG1241	L:Replication, recombination and repair	sp|Q5XI14|MCMD2_RAT;	Minichromosome maintenance domain-containing protein 2 OS=Rattus norvegicus OX=10116 GN=Mcmdc2 PE=2 SV=1;
gfas1.m1.3540	2.678	1.4212	2.23879e-05	0.0041153	up	SpringvsAutumn	OTHER	K03952	NDUFA8	map04714;map00190;map05208;map05012;map05010;map04723;map05016;map05014;map05415;map04932;map05022;map05020	Thermogenesis;Oxidative phosphorylation;Chemical carcinogenesis - reactive oxygen species;Parkinson disease;Alzheimer disease;Retrograde endocannabinoid signaling;Huntington disease;Amyotrophic lateral sclerosis;Diabetic cardiomyopathy;Non-alcoholic fatty liver disease;Pathways of neurodegeneration - multiple diseases;Prion disease	ENOG4111IST	I:Lipid transport and metabolism	sp|Q0MQB0|NDUA8_GORGO;	NADH dehydrogenase [ubiquinone] 1 alpha subcomplex subunit 8 OS=Gorilla gorilla gorilla OX=9595 GN=NDUFA8 PE=2 SV=3;
gfas1.m1.3820	2.099	1.06969	0.00023426	0.0202641	up	SpringvsAutumn	OTHER	K02922	RP-L37e, RPL37	map03010;map05171	Ribosome;Coronavirus disease - COVID-19	COG2126	J:Translation, ribosomal structure and biogenesis	sp|O44125|RL37_SCHMA;	60S ribosomal protein L37 OS=Schistosoma mansoni OX=6183 GN=RPL37 PE=3 SV=3;
gfas1.m1.4364	2.168	1.11657	2.37088e-05	0.00430915	up	SpringvsAutumn	OTHER	K13091	RBM23_39	------	------	ENOG410XP20	S:Function unknown	sp|Q5RC80|RBM39_PONAB;	RNA-binding protein 39 OS=Pongo abelii OX=9601 GN=RBM39 PE=2 SV=1;
gfas1.m1.4507	2.152	1.10594	3.03917e-05	0.00496583	up	SpringvsAutumn	OTHER	K11363	SGF11	------	------	ENOG4111IPI	K:Transcription	sp|A1L209|AT7L3_DANRE;	Ataxin-7-like protein 3 OS=Danio rerio OX=7955 GN=atxn7l3 PE=2 SV=1;
gfas1.m1.4839	2.2651e+07	24.4331	5.18711e-13	7.84002e-09	up	SpringvsAutumn	OTHER	K08654;K01349	PCSK5;FURIN, PCSK3	------	------	COG4935	O:Posttranslational modification, protein turnover, chaperones	sp|Q6UW60|PCSK4_HUMAN;	Proprotein convertase subtilisin/kexin type 4 OS=Homo sapiens OX=9606 GN=PCSK4 PE=1 SV=2;
gfas1.m1.5059	2.121	1.0846	0.000356162	0.0260681	up	SpringvsAutumn	OTHER	K02134	ATPeF1D, ATP5D, ATP16	map04714;map05208;map05012;map05010;map05016;map05014;map05415;map00190;map05022;map05020	Thermogenesis;Chemical carcinogenesis - reactive oxygen species;Parkinson disease;Alzheimer disease;Huntington disease;Amyotrophic lateral sclerosis;Diabetic cardiomyopathy;Oxidative phosphorylation;Pathways of neurodegeneration - multiple diseases;Prion disease	COG0355	C:Energy production and conversion	sp|Q9D3D9|ATPD_MOUSE;	ATP synthase subunit delta, mitochondrial OS=Mus musculus OX=10090 GN=Atp5f1d PE=1 SV=1;
gfas1.m1.5238	29.986	4.90622	4.96783e-05	0.00723637	up	SpringvsAutumn	OTHER	K14550	UTP10, HEATR1	map03008	Ribosome biogenesis in eukaryotes	ENOG410XNQQ	J:Translation, ribosomal structure and biogenesis	sp|Q9H583|HEAT1_HUMAN;	HEAT repeat-containing protein 1 OS=Homo sapiens OX=9606 GN=HEATR1 PE=1 SV=3;
gfas1.m1.5339	2.173	1.11957	0.000871094	0.0436248	up	SpringvsAutumn	OTHER	K15167	MED24	map04919	Thyroid hormone signaling pathway	ENOG410YPDT	K:Transcription	sp|Q99K74|MED24_MOUSE;	Mediator of RNA polymerase II transcription subunit 24 OS=Mus musculus OX=10090 GN=Med24 PE=1 SV=1;
gfas1.m1.5365	6.156	2.62196	0.000905885	0.0448382	up	SpringvsAutumn	OTHER	------	------	------	------	ENOG410ZQJC	S:Function unknown	sp|Q9PVW8|SAL_SILAS;	Rhamnose-binding lectin OS=Silurus asotus OX=30991 PE=1 SV=1;
gfas1.m1.5600	3.464	1.79225	0.000224892	0.0195584	up	SpringvsAutumn	OTHER	------	------	------	------	------	------	------	------
gfas1.m1.5637	2.142	1.09883	0.000156173	0.0153107	up	SpringvsAutumn	OTHER	K02883	RP-L18e, RPL18	map03010;map05171	Ribosome;Coronavirus disease - COVID-19	COG1727	J:Translation, ribosomal structure and biogenesis	sp|P02412|RL18B_XENLA;	60S ribosomal protein L18-B OS=Xenopus laevis OX=8355 GN=rpl18-b PE=2 SV=4;
gfas1.m1.5840	14.419	3.84993	1.30828e-05	0.00264535	up	SpringvsAutumn	OTHER	K10408	DNAH	map05016;map05022;map05014	Huntington disease;Pathways of neurodegeneration - multiple diseases;Amyotrophic lateral sclerosis	COG5245	Z:Cytoskeleton	sp|Q96JB1|DYH8_HUMAN;	Dynein axonemal heavy chain 8 OS=Homo sapiens OX=9606 GN=DNAH8 PE=1 SV=2;
gfas1.m1.6243	2.014	1.01017	0.000163345	0.0157278	up	SpringvsAutumn	OTHER	K16744	B9D1	------	------	ENOG410XP62	S:Function unknown	sp|Q9UPM9|B9D1_HUMAN;	B9 domain-containing protein 1 OS=Homo sapiens OX=9606 GN=B9D1 PE=1 SV=1;
gfas1.m1.640	4720.75	12.2048	8.09802e-07	0.000372127	up	SpringvsAutumn	OTHER	K00461	ALOX5	map00590;map04726;map04664;map04913;map05145	Arachidonic acid metabolism;Serotonergic synapse;Fc epsilon RI signaling pathway;Ovarian steroidogenesis;Toxoplasmosis	ENOG4111N19;ENOG410YN4N	S:Function unknown;	sp|P09917|LOX5_HUMAN;	Polyunsaturated fatty acid 5-lipoxygenase OS=Homo sapiens OX=9606 GN=ALOX5 PE=1 SV=2;
gfas1.m1.6464	2.139	1.0972	0.000141342	0.0146265	up	SpringvsAutumn	OTHER	K02998	RP-SAe, RPSA	map03010;map05171	Ribosome;Coronavirus disease - COVID-19	COG0052	J:Translation, ribosomal structure and biogenesis	sp|A7RKS5|RSSA_NEMVE;	40S ribosomal protein SA OS=Nematostella vectensis OX=45351 GN=v1g198553 PE=3 SV=1;
gfas1.m1.6663	158.741	7.31053	0.000204129	0.0186553	up	SpringvsAutumn	OTHER	K06054	HES1	map05165;map05200;map05169;map03460;map04950;map04330;map05224	Human papillomavirus infection;Pathways in cancer;Epstein-Barr virus infection;Fanconi anemia pathway;Maturity onset diabetes of the young;Notch signaling pathway;Breast cancer	ENOG4111F0X	K:Transcription	sp|Q90Z12|HES4A_XENLA;	Transcription factor HES-4-A OS=Xenopus laevis OX=8355 GN=hes4-a PE=1 SV=2;
gfas1.m1.6790	2.164	1.11358	1.18118e-05	0.00248141	up	SpringvsAutumn	OTHER	K02985	RP-S3e, RPS3	map03010;map05171;map05130;map05132	Ribosome;Coronavirus disease - COVID-19;Pathogenic Escherichia coli infection;Salmonella infection	COG0092	J:Translation, ribosomal structure and biogenesis	sp|P47835|RS32_XENLA;	40S ribosomal protein S3-B OS=Xenopus laevis OX=8355 GN=rps3-b PE=2 SV=1;
gfas1.m1.688	215.02	7.74833	7.59141e-05	0.00959364	up	SpringvsAutumn	OTHER	K23847	HPCAL1	------	------	COG5126;COG5126;COG5126	D:Cell cycle control, cell division, chromosome partitioning;T:Signal transduction mechanisms;Z:Cytoskeleton	sp|P42325|NCAH_DROME;	Neurocalcin homolog OS=Drosophila melanogaster OX=7227 GN=Nca PE=1 SV=2;
gfas1.m1.7125	2.153	1.10607	9.5686e-05	0.011381	up	SpringvsAutumn	OTHER	K02973	RP-S23e, RPS23	map03010;map05171	Ribosome;Coronavirus disease - COVID-19	COG0048	J:Translation, ribosomal structure and biogenesis	sp|Q19877|RS23_CAEEL;	40S ribosomal protein S23 OS=Caenorhabditis elegans OX=6239 GN=rps-23 PE=3 SV=1;
gfas1.m1.7616	2.22	1.15076	6.37287e-06	0.00156193	up	SpringvsAutumn	OTHER	K02900	RP-L27Ae, RPL27A	map03010;map05171	Ribosome;Coronavirus disease - COVID-19	COG0200	J:Translation, ribosomal structure and biogenesis	sp|P47830|RL27A_XENLA;	60S ribosomal protein L27a OS=Xenopus laevis OX=8355 GN=rpl27a PE=2 SV=2;
gfas1.m1.7704	2.562	1.35711	0.000120068	0.0133029	up	SpringvsAutumn	OTHER	K08660	CNDP2	map00340;map00330;map00410	Histidine metabolism;Arginine and proline metabolism;beta-Alanine metabolism	COG0624	E:Amino acid transport and metabolism	sp|Q9D1A2|CNDP2_MOUSE;	Cytosolic non-specific dipeptidase OS=Mus musculus OX=10090 GN=Cndp2 PE=1 SV=1;
gfas1.m1.7912	2.41	1.2692	5.03036e-06	0.00137917	up	SpringvsAutumn	OTHER	------	------	------	------	------	------	------	------
gfas1.m1.792	2.497	1.31993	7.94178e-06	0.00183523	up	SpringvsAutumn	OTHER	K02868	RP-L11e, RPL11	map03010;map05171	Ribosome;Coronavirus disease - COVID-19	COG0094	J:Translation, ribosomal structure and biogenesis	sp|Q90YV7|RL11_ICTPU;	60S ribosomal protein L11 OS=Ictalurus punctatus OX=7998 GN=rpl11 PE=2 SV=3;
gfas1.m1.8096	2.183	1.12632	8.90928e-06	0.0019742	up	SpringvsAutumn	OTHER	K02140	ATPeFG, ATP5L, ATP20	map00190;map04714	Oxidative phosphorylation;Thermogenesis	ENOG4111TZ1	I:Lipid transport and metabolism	sp|O75964|ATP5L_HUMAN;	ATP synthase subunit g, mitochondrial OS=Homo sapiens OX=9606 GN=ATP5MG PE=1 SV=3;
gfas1.m1.85	2.427	1.27898	8.7676e-06	0.00196979	up	SpringvsAutumn	OTHER	K02974	RP-S24e, RPS24	map03010;map05171	Ribosome;Coronavirus disease - COVID-19	COG2004	J:Translation, ribosomal structure and biogenesis	sp|Q9W6X9|RS24_ORYLA;	40S ribosomal protein S24 OS=Oryzias latipes OX=8090 GN=rps24 PE=2 SV=1;
gfas1.m1.9492	168.989	7.40079	2.70308e-05	0.00475273	up	SpringvsAutumn	OTHER	K18160	NDUFAF2	map04714	Thermogenesis	ENOG4111PFA	O:Posttranslational modification, protein turnover, chaperones	sp|Q59J78|NDUF2_MOUSE;	NADH dehydrogenase [ubiquinone] 1 alpha subcomplex assembly factor 2 OS=Mus musculus OX=10090 GN=Ndufaf2 PE=1 SV=1;
gfas1.m1.986	2.156	1.10822	7.28166e-05	0.00946906	up	SpringvsAutumn	OTHER	K02921	RP-L37Ae, RPL37A	map03010;map05171	Ribosome;Coronavirus disease - COVID-19	COG1997	J:Translation, ribosomal structure and biogenesis	sp|Q9VMU4|RL37A_DROME;	60S ribosomal protein L37a OS=Drosophila melanogaster OX=7227 GN=RpL37A PE=1 SV=3;
gfas1.m1.20341	8.107	3.01914	1.44801e-15	2.51781e-11	up	SpringvsSummer	SPRING_UP_CLUSTER2	K02223	CLOCK, KAT13D	map04710;map04711;map04728	Circadian rhythm;Circadian rhythm - fly;Dopaminergic synapse	ENOG410Y7Z8;ENOG410XRJI	K:Transcription;	sp|Q6YGZ4|CLOCK_TYTAL;	Circadian locomoter output cycles protein kaput OS=Tyto alba OX=56313 GN=CLOCK PE=2 SV=1;
gfas1.m1.7653	4.902	2.29344	2.61882e-14	2.2768e-10	up	SpringvsSummer	SPRING_UP_CLUSTER2	K03729;K03730	BHLHB2, DEC1;BHLHB3, DEC2	map04710	Circadian rhythm	ENOG4111F0X	K:Transcription	sp|Q7KM13|HEY_DROME;	Hairy/enhancer-of-split related with YRPW motif protein OS=Drosophila melanogaster OX=7227 GN=Hey PE=2 SV=1;
gfas1.m1.12460	940.375	9.87709	1.0682e-05	0.0088447	up	SpringvsSummer	OTHER	------	------	------	------	------	------	sp|Q95P04|NFCP_GONTE;	GFP-like non-fluorescent chromoprotein OS=Goniopora tenuidens OX=75301 PE=1 SV=1;
gfas1.m1.13605	5.585	2.4815	3.42635e-05	0.0186179	up	SpringvsSummer	OTHER	K05126	RET	map05216;map04020;map05230;map05223;map05200	Thyroid cancer;Calcium signaling pathway;Central carbon metabolism in cancer;Non-small cell lung cancer;Pathways in cancer	COG0515	T:Signal transduction mechanisms	sp|P07949|RET_HUMAN;	Proto-oncogene tyrosine-protein kinase receptor Ret OS=Homo sapiens OX=9606 GN=RET PE=1 SV=3;
gfas1.m1.17483	289.884	8.17933	7.3991e-05	0.0307444	up	SpringvsSummer	OTHER	K11251	H2A	map05034;map04613;map05322;map04217	Alcoholism;Neutrophil extracellular trap formation;Systemic lupus erythematosus;Necroptosis	COG5262	B:Chromatin structure and dynamics	sp|Q7ZUY3|H2AX_DANRE;	Histone H2AX OS=Danio rerio OX=7955 GN=h2ax PE=2 SV=3;
gfas1.m1.1785	35.772	5.16074	1.79178e-05	0.0135459	up	SpringvsSummer	OTHER	------	------	------	------	------	------	sp|P31395|STMN1_CHICK;	Stathmin OS=Gallus gallus OX=9031 GN=STMN1 PE=1 SV=1;
gfas1.m1.21680	42.036	5.39355	9.13681e-07	0.00158871	up	SpringvsSummer	OTHER	K21760	RIOX2, MINA	------	------	ENOG410YNEJ	K:Transcription	sp|Q5EA24|RIOX2_BOVIN;	Ribosomal oxygenase 2 OS=Bos taurus OX=9913 GN=RIOX2 PE=2 SV=1;
gfas1.m1.3268	33.535	5.06757	6.138e-05	0.0273661	up	SpringvsSummer	OTHER	K22888	HISAT	------	------	COG1241	L:Replication, recombination and repair	sp|Q5XI14|MCMD2_RAT;	Minichromosome maintenance domain-containing protein 2 OS=Rattus norvegicus OX=10116 GN=Mcmdc2 PE=2 SV=1;
gfas1.m1.4842	10.308	3.36574	9.79197e-05	0.039596	up	SpringvsSummer	OTHER	------	------	------	------	ENOG41104P0;ENOG410YBQF	S:Function unknown;	sp|Q8C6K9|CO6A6_MOUSE;	Collagen alpha-;
gfas1.m1.640	718.306	9.48845	1.20125e-06	0.00189884	up	SpringvsSummer	OTHER	K00461	ALOX5	map00590;map04726;map04664;map04913;map05145	Arachidonic acid metabolism;Serotonergic synapse;Fc epsilon RI signaling pathway;Ovarian steroidogenesis;Toxoplasmosis	ENOG4111N19;ENOG410YN4N	S:Function unknown;	sp|P09917|LOX5_HUMAN;	Polyunsaturated fatty acid 5-lipoxygenase OS=Homo sapiens OX=9606 GN=ALOX5 PE=1 SV=2;
gfas1.m1.6642	8.405	3.07126	5.55262e-05	0.0261652	up	SpringvsSummer	OTHER	K01183	E3.2.1.14	map00520	Amino sugar and nucleotide sugar metabolism	ENOG4111GPA	G:Carbohydrate transport and metabolism	sp|P29029|CHIT_YEAST;	Endochitinase OS=Saccharomyces cerevisiae;
gfas1.m1.688	229.012	7.83928	4.30742e-05	0.0213993	up	SpringvsSummer	OTHER	K23847	HPCAL1	------	------	COG5126;COG5126;COG5126	D:Cell cycle control, cell division, chromosome partitioning;T:Signal transduction mechanisms;Z:Cytoskeleton	sp|P42325|NCAH_DROME;	Neurocalcin homolog OS=Drosophila melanogaster OX=7227 GN=Nca PE=1 SV=2;
gfas1.m1.8648	3.122	1.6423	0.000106625	0.0421361	up	SpringvsSummer	OTHER	K01672;K18245	CA;CA2	map04971;map04972;map00910;map04966;map04976;map04964	Gastric acid secretion;Pancreatic secretion;Nitrogen metabolism;Collecting duct acid secretion;Bile secretion;Proximal tubule bicarbonate reclamation	COG3338	P:Inorganic ion transport and metabolism	sp|Q8UWA5|CAH2_TRIHK;	Carbonic anhydrase 2 OS=Tribolodon hakonensis OX=151740 GN=ca2 PE=2 SV=3;
gfas1.m1.18271	2.384	1.25354	0.00034464	0.0112737	up	WintervsSpring	OTHER	------	------	------	------	------	------	------	------
gfas1.m1.11430	4.396	2.13614	3.07074e-07	4.59851e-05	up	WintervsSpring	OTHER	K06825	FBN1	map04350	TGF-beta signaling pathway	ENOG410XWKQ;ENOG41128EG	S:Function unknown;	sp|Q14202|ZMYM3_HUMAN;	Zinc finger MYM-type protein 3 OS=Homo sapiens OX=9606 GN=ZMYM3 PE=1 SV=2;
gfas1.m1.15944	2.934	1.55292	1.86101e-06	0.000205252	up	WintervsSpring	OTHER	K10408	DNAH	map05016;map05022;map05014	Huntington disease;Pathways of neurodegeneration - multiple diseases;Amyotrophic lateral sclerosis	COG5245	Z:Cytoskeleton	sp|Q6ZR08|DYH12_HUMAN;	Dynein axonemal heavy chain 12 OS=Homo sapiens OX=9606 GN=DNAH12 PE=2 SV=2;
gfas1.m1.17066	4.058	2.02072	0.000232667	0.00831035	up	WintervsSpring	OTHER	K04988;K04985	PKD1L2;PKD1	------	------	ENOG411018J;ENOG41123NI;ENOG410YSMB;ENOG410XYR0	S:Function unknown;U:Intracellular trafficking, secretion, and vesicular transport;S:Function unknown;U:Intracellular trafficking, secretion, and vesicular transport	sp|D4AUF1|WSCD1_ARTBC;	WSC domain-containing protein ARB_07867 OS=Arthroderma benhamiae;
gfas1.m1.17705	2.37	1.24465	0.000197072	0.00734431	up	WintervsSpring	OTHER	------	------	------	------	COG3320;COG4221	Q:Secondary metabolites biosynthesis, transport and catabolism;S:Function unknown	sp|Q70LM4|LGRD_BREPA;	Linear gramicidin synthase subunit D OS=Brevibacillus parabrevis OX=54914 GN=lgrD PE=1 SV=1;
gfas1.m1.18277	2.35	1.23263	0.000132981	0.00537288	up	WintervsSpring	OTHER	K10408	DNAH	map05016;map05022;map05014	Huntington disease;Pathways of neurodegeneration - multiple diseases;Amyotrophic lateral sclerosis	COG5245	Z:Cytoskeleton	sp|Q9C0G6|DYH6_HUMAN;	Dynein axonemal heavy chain 6 OS=Homo sapiens OX=9606 GN=DNAH6 PE=2 SV=3;
gfas1.m1.19961	4.925	2.30001	0.00149879	0.0318136	up	WintervsSpring	OTHER	K25165	HELZ2	------	------	------	------	------	------
gfas1.m1.6749	10.804	3.43348	2.71901e-05	0.00154643	up	WintervsSpring	OTHER	K06563;K06560	CLEC4M, DC-SIGN2, CD209, CD299;MRC, CD206, CD280	map05152;map04145;map05162;map04625	Tuberculosis;Phagosome;Measles;C-type lectin receptor signaling pathway	ENOG411018J;ENOG410ZV3A	S:Function unknown;	sp|Q66S03|LECG_THANI;	Galactose-specific lectin nattectin OS=Thalassophryne nattereri OX=289382 PE=1 SV=1;
gfas1.m1.8235	3.829	1.93693	0.000150072	0.00583245	up	WintervsSpring	OTHER	K06238	COL6A	map05165;map04510;map04512;map04974;map04151	Human papillomavirus infection;Focal adhesion;ECM-receptor interaction;Protein digestion and absorption;PI3K-Akt signaling pathway	ENOG41103QR;ENOG4111N4S;ENOG410YBQF;ENOG410Y0KT	O:Posttranslational modification, protein turnover, chaperones;S:Function unknown;S:Function unknown;S:Function unknown	sp|A6NMZ7|CO6A6_HUMAN;	Collagen alpha-;
gfas1.m1.1	2.483	1.31198	0.0019374	0.0383338	up	WintervsSpring	WINTER_UP_CLUSTER19	K24755	WDR76, CMR1	------	------	ENOG410XRID	S:Function unknown	sp|Q4KLQ5|WDR76_XENLA;	WD repeat-containing protein 76 OS=Xenopus laevis OX=8355 GN=wdr76 PE=2 SV=1;
gfas1.m1.177	1016.07	9.98878	2.4062e-08	4.02887e-06	up	WintervsAutumn	WINTER_UP_CLUSTER10	------	------	------	------	------	------	------	------
gfas1.m1.177	430.621	8.75028	7.24726e-08	7.25381e-06	up	WintervsSummer	WINTER_UP_CLUSTER10	------	------	------	------	------	------	------	------
gfas1.m1.9296	323.077	8.33573	3.47988e-05	0.00148196	up	SummervsWinter	SUMMER_UP_CLUSTER14	------	------	------	------	ENOG4111TT8	S:Function unknown	sp|Q96CG8|CTHR1_HUMAN;	Collagen triple helix repeat-containing protein 1 OS=Homo sapiens OX=9606 GN=CTHRC1 PE=1 SV=1;
gfas1.m1.10257	2.448	1.2917	0.00169904	0.0332231	up	WintervsSummer	WINTER_UP_CLUSTER6	------	------	------	------	------	------	------	------
gfas1.m1.1035	2.176	1.12184	3.06212e-08	3.32813e-06	up	WintervsSummer	WINTER_UP_CLUSTER6	------	------	------	------	ENOG410YIZD	S:Function unknown	------	------
gfas1.m1.10376	2.161	1.11188	2.59585e-07	3.96376e-05	up	WintervsSpring	WINTER_UP_CLUSTER6	------	------	------	------	ENOG410XS2S	U:Intracellular trafficking, secretion, and vesicular transport	sp|Q4QQV2|DOK1_RAT;	Docking protein 1 OS=Rattus norvegicus OX=10116 GN=Dok1 PE=2 SV=1;
gfas1.m1.10567	2.152	1.10593	0.000553599	0.0156132	up	WintervsSpring	WINTER_UP_CLUSTER19	K01687	ilvD	map00770;map00290	Pantothenate and CoA biosynthesis;Valine, leucine and isoleucine biosynthesis	COG0129	E:Amino acid transport and metabolism	sp|Q49UX2|ILVD2_STAS1;	Dihydroxy-acid dehydratase 2 OS=Staphylococcus saprophyticus subsp. saprophyticus;
gfas1.m1.10207	2.539	1.34453	0.00089882	0.0220955	up	WintervsSpring	WINTER_UP_CLUSTER12	K04967	TRPC4	map04929;map04745;map04360	GnRH secretion;Phototransduction - fly;Axon guidance	------	------	------	------
gfas1.m1.1043	2.459	1.29801	0.000941019	0.0227592	up	WintervsSpring	WINTER_UP_CLUSTER12	K19525	VPS13A_C	------	------	COG5043	U:Intracellular trafficking, secretion, and vesicular transport	sp|Q96RL7|VP13A_HUMAN;	Vacuolar protein sorting-associated protein 13A OS=Homo sapiens OX=9606 GN=VPS13A PE=1 SV=2;
gfas1.m1.10728	4.617	2.20697	4.09467e-05	0.00212182	up	WintervsSpring	WINTER_UP_CLUSTER12	------	------	------	------	ENOG4111ZQ3	S:Function unknown	sp|P86982|IMSP1_RUDPH;	Insoluble matrix shell protein 1;
gfas1.m1.10747	3.025	1.59685	0.000174129	0.00664089	up	WintervsSpring	WINTER_UP_CLUSTER12	K06237	COL4A	map05165;map04510;map05146;map04512;map05200;map04974;map04933;map04926;map04151;map05222	Human papillomavirus infection;Focal adhesion;Amoebiasis;ECM-receptor interaction;Pathways in cancer;Protein digestion and absorption;AGE-RAGE signaling pathway in diabetic complications;Relaxin signaling pathway;PI3K-Akt signaling pathway;Small cell lung cancer	------	------	------	------
gfas1.m1.10748	2.833	1.50257	0.00148377	0.0315771	up	WintervsSpring	WINTER_UP_CLUSTER12	------	------	------	------	------	------	------	------
gfas1.m1.11428	7.612	2.9282	0.00124484	0.0277969	up	WintervsSpring	WINTER_UP_CLUSTER12	K06825	FBN1	map04350	TGF-beta signaling pathway	------	------	sp|B3EWZ5|MLRP1_ACRMI;	MAM and LDL-receptor class A domain-containing protein 1;
gfas1.m1.11471	2.023	1.01629	0.00183676	0.0366075	up	WintervsSpring	WINTER_UP_CLUSTER12	------	------	------	------	ENOG410Y6A8;ENOG410Y2QH;ENOG4111DVZ	O:Posttranslational modification, protein turnover, chaperones;S:Function unknown;O:Posttranslational modification, protein turnover, chaperones	sp|P81439|EQST_ACTEQ;	Equistatin OS=Actinia equina OX=6106 PE=1 SV=1;
gfas1.m1.1198	2.369	1.2442	0.00124183	0.0277676	up	WintervsSpring	WINTER_UP_CLUSTER12	K20282	GCC2	map05132	Salmonella infection	------	------	------	------
gfas1.m1.12092	3.868	1.95141	0.000199484	0.00741724	up	WintervsSpring	WINTER_UP_CLUSTER12	------	------	------	------	ENOG410ZFKB;ENOG410Z78M;ENOG410XRED	S:Function unknown;	sp|P06684|CO5_MOUSE;	Complement C5 OS=Mus musculus OX=10090 GN=C5 PE=1 SV=2;
gfas1.m1.12094	2.333	1.22193	3.46159e-07	5.09041e-05	up	WintervsSpring	WINTER_UP_CLUSTER12	K19525	VPS13A_C	------	------	COG5043	U:Intracellular trafficking, secretion, and vesicular transport	sp|Q96RL7|VP13A_HUMAN;	Vacuolar protein sorting-associated protein 13A OS=Homo sapiens OX=9606 GN=VPS13A PE=1 SV=2;
gfas1.m1.12580	2.181	1.1251	0.00129588	0.0285609	up	WintervsSpring	WINTER_UP_CLUSTER12	K06082	FARP2, FRG	map04015;map04520	Rap1 signaling pathway;Adherens junction	ENOG410Y7NQ;ENOG410XSWH	S:Function unknown;	sp|Q58CU2|E41L5_BOVIN;	Band 4.1-like protein 5 OS=Bos taurus OX=9913 GN=EPB41L5 PE=1 SV=1;
gfas1.m1.13652	3.046	1.60709	0.000645972	0.0174573	up	WintervsSpring	WINTER_UP_CLUSTER12	K06240	LAMA3_5	map05165;map04510;map05145;map05146;map05200;map04512;map04151;map05222	Human papillomavirus infection;Focal adhesion;Toxoplasmosis;Amoebiasis;Pathways in cancer;ECM-receptor interaction;PI3K-Akt signaling pathway;Small cell lung cancer	ENOG410XRDC;ENOG410ZW4R;ENOG410YNSE	S:Function unknown;	sp|Q61789|LAMA3_MOUSE;	Laminin subunit alpha-3 OS=Mus musculus OX=10090 GN=Lama3 PE=1 SV=4;
gfas1.m1.13877	3.516	1.81394	0.0023312	0.043117	up	WintervsSpring	WINTER_UP_CLUSTER12	------	------	------	------	COG2124	Q:Secondary metabolites biosynthesis, transport and catabolism	sp|P12394|CP17A_CHICK;	Steroid 17-alpha-hydroxylase/17,20 lyase OS=Gallus gallus OX=9031 GN=CYP17A1 PE=2 SV=1;
gfas1.m1.14031	2.527	1.33747	7.30562e-05	0.00344652	up	WintervsSpring	WINTER_UP_CLUSTER12	K20238	E2.1.1.317	------	------	------	------	sp|C4R7Z3|C9MT_KOMPG;	Sphingolipid C9-methyltransferase OS=Komagataella phaffii;
gfas1.m1.1434	2.526	1.33711	3.90962e-08	7.59723e-06	up	WintervsSpring	WINTER_UP_CLUSTER12	K19511	PXDN, VPO1	------	------	ENOG410XNNI	S:Function unknown	------	------
gfas1.m1.14972	3.073	1.61984	0.000892763	0.0219797	up	WintervsSpring	WINTER_UP_CLUSTER12	K23342	FBN2_3	------	------	ENOG410XSTY;ENOG410XSD2	S:Function unknown;	sp|Q61555|FBN2_MOUSE;	Fibrillin-2 OS=Mus musculus OX=10090 GN=Fbn2 PE=1 SV=2;
gfas1.m1.15108	10.11	3.33764	0.000147252	0.00575024	up	WintervsSpring	WINTER_UP_CLUSTER12	K06825	FBN1	map04350	TGF-beta signaling pathway	ENOG410ZN3C;ENOG4110087	S:Function unknown;	sp|B3EWZ3|CADN_ACRMI;	Coadhesin;
gfas1.m1.1549	2.232	1.15857	0.000459981	0.0137514	up	WintervsSpring	WINTER_UP_CLUSTER12	K06530	CD109	------	------	ENOG410XRED;COG2373	S:Function unknown;	sp|Q8R422|CD109_MOUSE;	CD109 antigen OS=Mus musculus OX=10090 GN=Cd109 PE=1 SV=1;
gfas1.m1.16022	2.463	1.30036	0.00204021	0.0396026	up	WintervsSpring	WINTER_UP_CLUSTER12	K06237	COL4A	map05165;map04510;map05146;map04512;map05200;map04974;map04933;map04926;map04151;map05222	Human papillomavirus infection;Focal adhesion;Amoebiasis;ECM-receptor interaction;Pathways in cancer;Protein digestion and absorption;AGE-RAGE signaling pathway in diabetic complications;Relaxin signaling pathway;PI3K-Akt signaling pathway;Small cell lung cancer	ENOG410XSCQ;ENOG410XR1E	S:Function unknown;U:Intracellular trafficking, secretion, and vesicular transport	sp|P21941|MATN1_HUMAN;	Cartilage matrix protein OS=Homo sapiens OX=9606 GN=MATN1 PE=1 SV=1;
gfas1.m1.16175	2.311	1.20858	0.00226304	0.0424106	up	WintervsSpring	WINTER_UP_CLUSTER12	K17341;K06756	HMCN;NRCAM	map04514	Cell adhesion molecules	ENOG410ZN3C;ENOG410XQFD	S:Function unknown;	sp|B8VIW9|FP_ACRMI;	Fibronectin type III domain-containing protein OS=Acropora millepora OX=45264 PE=1 SV=1;
gfas1.m1.16177	4.348	2.1204	2.13711e-08	4.84501e-06	up	WintervsSpring	WINTER_UP_CLUSTER12	K23554	GRAMD4	------	------	ENOG410ZXGG	U:Intracellular trafficking, secretion, and vesicular transport	sp|A2RV80|GRAM4_XENLA;	GRAM domain-containing protein 4 OS=Xenopus laevis OX=8355 GN=gramd4 PE=2 SV=1;
gfas1.m1.16408	2.099	1.06949	0.00201854	0.0393651	up	WintervsSpring	WINTER_UP_CLUSTER12	K20298	VPS52	------	------	ENOG410XNZ1	U:Intracellular trafficking, secretion, and vesicular transport	sp|Q8N1B4|VPS52_HUMAN;	Vacuolar protein sorting-associated protein 52 homolog OS=Homo sapiens OX=9606 GN=VPS52 PE=1 SV=1;
gfas1.m1.16586	2.295	1.19878	8.07289e-06	0.000627494	up	WintervsSpring	WINTER_UP_CLUSTER12	------	------	------	------	------	------	------	------
gfas1.m1.17470	2.648	1.40492	0.000512732	0.0147868	up	WintervsSpring	WINTER_UP_CLUSTER12	K22858	JBTS26	------	------	ENOG410XR37	S:Function unknown	sp|O60303|KATIP_HUMAN;	Katanin-interacting protein OS=Homo sapiens OX=9606 GN=KATNIP PE=1 SV=4;
gfas1.m1.17660	2.304	1.20435	0.000576237	0.0159974	up	WintervsSpring	WINTER_UP_CLUSTER12	K23480	ZNF362_384, LIN-29	map04361	Axon regeneration	------	------	------	------
gfas1.m1.18192	2.025	1.01781	0.00246449	0.0447973	up	WintervsSpring	WINTER_UP_CLUSTER12	K06778	PTPRS	------	------	ENOG410ZN3C;ENOG410XQFD	S:Function unknown;	sp|O94779|CNTN5_HUMAN;	Contactin-5 OS=Homo sapiens OX=9606 GN=CNTN5 PE=1 SV=2;
gfas1.m1.18339	2.489	1.31584	0.000547268	0.0155088	up	WintervsSpring	WINTER_UP_CLUSTER12	K00166	BCKDHA, bkdA1	map00280;map00640	Valine, leucine and isoleucine degradation;Propanoate metabolism	COG1071	C:Energy production and conversion	sp|P11960|ODBA_RAT;	2-oxoisovalerate dehydrogenase subunit alpha, mitochondrial;
gfas1.m1.18447	2.539	1.34433	1.41087e-07	2.42418e-05	up	WintervsSpring	WINTER_UP_CLUSTER12	------	------	------	------	COG0545	O:Posttranslational modification, protein turnover, chaperones	sp|Q6P9Q6|FKB15_MOUSE;	FK506-binding protein 15 OS=Mus musculus OX=10090 GN=Fkbp15 PE=1 SV=2;
gfas1.m1.18754	3.164	1.66164	7.71335e-07	9.83633e-05	up	WintervsSpring	WINTER_UP_CLUSTER12	------	------	------	------	ENOG410Z7NH	S:Function unknown	sp|O70472|TM131_MOUSE;	Transmembrane protein 131 OS=Mus musculus OX=10090 GN=Tmem131 PE=2 SV=2;
gfas1.m1.19879	3.585	1.84192	0.000471912	0.0140055	up	WintervsSpring	WINTER_UP_CLUSTER12	K16506	FAT1_2_3	------	------	ENOG410XPEI	S:Function unknown	sp|B8V7Q1|PCDL_ACRMI;	Protocadherin-like protein OS=Acropora millepora OX=45264 PE=1 SV=1;
gfas1.m1.20095	2.766	1.46756	1.92357e-05	0.00117597	up	WintervsSpring	WINTER_UP_CLUSTER12	------	------	------	------	COG1112	L:Replication, recombination and repair	sp|Q9P2E3|ZNFX1_HUMAN;	NFX1-type zinc finger-containing protein 1 OS=Homo sapiens OX=9606 GN=ZNFX1 PE=2 SV=2;
gfas1.m1.20853	2.6	1.37827	0.000204604	0.00757314	up	WintervsSpring	WINTER_UP_CLUSTER12	K11978	UBR3	------	------	ENOG410ZVTZ;ENOG410XRM3	O:Posttranslational modification, protein turnover, chaperones;	sp|F1QJX5|UBR3_DANRE;	E3 ubiquitin-protein ligase ubr3 OS=Danio rerio OX=7955 GN=ubr3 PE=2 SV=2;
gfas1.m1.21089	3.224	1.68866	1.33442e-13	2.17818e-10	up	WintervsSpring	WINTER_UP_CLUSTER12	------	------	------	------	COG0067	E:Amino acid transport and metabolism	sp|Q0DG35|GLT2_ORYSJ;	Glutamate synthase 2 [NADH], chloroplastic OS=Oryza sativa subsp. japonica OX=39947 GN=Os05g0555600 PE=2 SV=2;
gfas1.m1.2119	2.06	1.04267	0.000275669	0.00945325	up	WintervsSpring	WINTER_UP_CLUSTER12	K13366	MPAO, PAO1	map00330;map00410	Arginine and proline metabolism;beta-Alanine metabolism	ENOG410XSNC;ENOG410YT60	S:Function unknown;	sp|O64411|PAO1_MAIZE;	Polyamine oxidase 1 OS=Zea mays OX=4577 GN=MPAO1 PE=1 SV=1;
gfas1.m1.21192	2.336	1.22432	0.000546263	0.0155072	up	WintervsSpring	WINTER_UP_CLUSTER12	K16542	CDK5RAP2	------	------	ENOG411281S	S:Function unknown	sp|Q19UN5|CK5P2_PANTR;	CDK5 regulatory subunit-associated protein 2 OS=Pan troglodytes OX=9598 GN=CDK5RAP2 PE=2 SV=1;
gfas1.m1.21244	2.18	1.12432	0.000240435	0.0084765	up	WintervsSpring	WINTER_UP_CLUSTER12	K06115	SPTB	------	------	COG5069	Z:Cytoskeleton	sp|Q01082|SPTB2_HUMAN;	Spectrin beta chain, non-erythrocytic 1 OS=Homo sapiens OX=9606 GN=SPTBN1 PE=1 SV=2;
gfas1.m1.21687	2.007	1.00509	4.23109e-05	0.00217183	up	WintervsSpring	WINTER_UP_CLUSTER12	K12172	RANBP2, NUP358	map03013;map05014	Nucleocytoplasmic transport;Amyotrophic lateral sclerosis	COG0652	O:Posttranslational modification, protein turnover, chaperones	sp|H2QII6|RBP2_PANTR;	E3 SUMO-protein ligase RanBP2 OS=Pan troglodytes OX=9598 GN=RANBP2 PE=1 SV=1;
gfas1.m1.21939	3.834	1.93871	0.00104776	0.0247504	up	WintervsSpring	WINTER_UP_CLUSTER12	K04988	PKD1L2	------	------	------	------	------	------
gfas1.m1.21997	2.62	1.38959	0.000870004	0.0215822	up	WintervsSpring	WINTER_UP_CLUSTER12	------	------	------	------	ENOG410ZFKB	S:Function unknown	sp|P98094|CO3_EPTBU;	Complement C3;
gfas1.m1.22725	2.771	1.47052	7.27411e-05	0.0034416	up	WintervsSpring	WINTER_UP_CLUSTER12	K23440;K09640	PRSS56;TMPRSS9	------	------	COG2340	S:Function unknown	sp|B3EWZ8|ECT_ACRMI;	Ectin;
gfas1.m1.233	2.123	1.08617	1.4859e-12	1.61695e-09	up	WintervsSpring	WINTER_UP_CLUSTER12	K01079	serB, PSPH	map00260	Glycine, serine and threonine metabolism	COG0560	E:Amino acid transport and metabolism	sp|P78330|SERB_HUMAN;	Phosphoserine phosphatase OS=Homo sapiens OX=9606 GN=PSPH PE=1 SV=2;
gfas1.m1.23473	2.811	1.49119	0.00106387	0.0249147	up	WintervsSpring	WINTER_UP_CLUSTER12	K20067	STON1_2	------	------	ENOG410XQHF	S:Function unknown	sp|Q8WXE9|STON2_HUMAN;	Stonin-2 OS=Homo sapiens OX=9606 GN=STON2 PE=1 SV=1;
gfas1.m1.23733	2.026	1.01845	0.000890257	0.0219512	up	WintervsSpring	WINTER_UP_CLUSTER12	K23540	GOLIM4	------	------	ENOG410XRK9;ENOG4110SWW	U:Intracellular trafficking, secretion, and vesicular transport;S:Function unknown	sp|Q08D19|GOLI4_XENTR;	Golgi integral membrane protein 4 OS=Xenopus tropicalis OX=8364 GN=golim4 PE=2 SV=2;
gfas1.m1.3478	4.349	2.12068	1.53405e-05	0.000985838	up	WintervsSpring	WINTER_UP_CLUSTER12	------	------	------	------	------	------	sp|P15989|CO6A3_CHICK;	Collagen alpha-;
gfas1.m1.3569	2.111	1.07795	0.000365477	0.0116517	up	WintervsSpring	WINTER_UP_CLUSTER12	------	------	------	------	ENOG410ZMVS	U:Intracellular trafficking, secretion, and vesicular transport	sp|Q2M385|MPEG1_HUMAN;	Macrophage-expressed gene 1 protein OS=Homo sapiens OX=9606 GN=MPEG1 PE=1 SV=1;
gfas1.m1.3574	4.962	2.31088	7.71029e-05	0.00355523	up	WintervsSpring	WINTER_UP_CLUSTER12	------	------	------	------	------	------	sp|Q8LGG8|USPAL_ARATH;	Universal stress protein A-like protein OS=Arabidopsis thaliana OX=3702 GN=At3g01520 PE=1 SV=2;
gfas1.m1.380	4.506	2.17174	1.11158e-05	0.000807772	up	WintervsSpring	WINTER_UP_CLUSTER12	K22679	GDF11	map04060	Cytokine-cytokine receptor interaction	ENOG410XT8Z	O:Posttranslational modification, protein turnover, chaperones	sp|Q98TB4|GDF8_OREMO;	Growth/differentiation factor 8 OS=Oreochromis mossambicus OX=8127 GN=gdf-8 PE=2 SV=1;
gfas1.m1.4075	3.795	1.92408	0.00030906	0.0102955	up	WintervsSpring	WINTER_UP_CLUSTER12	K12567	TTN	map05414;map05410	Dilated cardiomyopathy;Hypertrophic cardiomyopathy	ENOG410XQFD	S:Function unknown	sp|A2ASS6|TITIN_MOUSE;	Titin OS=Mus musculus OX=10090 GN=Ttn PE=1 SV=1;
gfas1.m1.5132	3.96	1.98541	0.000356458	0.0115217	up	WintervsSpring	WINTER_UP_CLUSTER12	K22754	RNF213	------	------	ENOG410XTAN	S:Function unknown	sp|E9Q555|RN213_MOUSE;	E3 ubiquitin-protein ligase RNF213 OS=Mus musculus OX=10090 GN=Rnf213 PE=1 SV=2;
gfas1.m1.5473	2.389	1.25632	5.40408e-06	0.000474252	up	WintervsSpring	WINTER_UP_CLUSTER12	K08957	CSNK1A	map05165;map04341;map04340;map05010;map05225;map05224;map05226;map05022;map04310	Human papillomavirus infection;Hedgehog signaling pathway - fly;Hedgehog signaling pathway;Alzheimer disease;Hepatocellular carcinoma;Breast cancer;Gastric cancer;Pathways of neurodegeneration - multiple diseases;Wnt signaling pathway	ENOG410XPGP	T:Signal transduction mechanisms	sp|P67827|KC1A_BOVIN;	Casein kinase I isoform alpha OS=Bos taurus OX=9913 GN=CSNK1A1 PE=1 SV=1;
gfas1.m1.5492	2.026	1.01842	6.9647e-06	0.000565596	up	WintervsSpring	WINTER_UP_CLUSTER12	K05695;K06777;K16353	PTPRF, LAR;PTPRD;SDK	map04514;map04910;map04520;map04931	Cell adhesion molecules;Insulin signaling pathway;Adherens junction;Insulin resistance	ENOG410YMNG;ENOG41111H4;COG5599	U:Intracellular trafficking, secretion, and vesicular transport;S:Function unknown;T:Signal transduction mechanisms	sp|O88488|PTPRQ_RAT;	Phosphatidylinositol phosphatase PTPRQ OS=Rattus norvegicus OX=10116 GN=Ptprq PE=1 SV=1;
gfas1.m1.55	2.015	1.01093	0.00211919	0.0405054	up	WintervsSpring	WINTER_UP_CLUSTER12	------	------	------	------	------	------	------	------
gfas1.m1.6041	2.498	1.32067	0.00249341	0.0452221	up	WintervsSpring	WINTER_UP_CLUSTER12	------	------	------	------	ENOG410XNU6	S:Function unknown	sp|Q9Y4C0|NRX3A_HUMAN;	Neurexin-3 OS=Homo sapiens OX=9606 GN=NRXN3 PE=1 SV=4;
gfas1.m1.6359	3.913	1.96827	1.38961e-06	0.000168019	up	WintervsSpring	WINTER_UP_CLUSTER12	K10408	DNAH	map05016;map05022;map05014	Huntington disease;Pathways of neurodegeneration - multiple diseases;Amyotrophic lateral sclerosis	ENOG410XS85;COG5245	S:Function unknown;Z:Cytoskeleton	sp|Q39565|DYHB_CHLRE;	Dynein beta chain, flagellar outer arm OS=Chlamydomonas reinhardtii OX=3055 GN=ODA4 PE=3 SV=1;
gfas1.m1.6871	2.494	1.31839	0.00240183	0.0439334	up	WintervsSpring	WINTER_UP_CLUSTER12	------	------	------	------	ENOG410XS5C	S:Function unknown	sp|Q5SSH7|ZZEF1_MOUSE;	Zinc finger ZZ-type and EF-hand domain-containing protein 1 OS=Mus musculus OX=10090 GN=Zzef1 PE=1 SV=2;
gfas1.m1.7265	2.611	1.38433	0.000146971	0.00575024	up	WintervsSpring	WINTER_UP_CLUSTER12	K11658	BAZ1B, WSTF	------	------	ENOG4111G0H	S:Function unknown	sp|Q9Z277|BAZ1B_MOUSE;	Tyrosine-protein kinase BAZ1B OS=Mus musculus OX=10090 GN=Baz1b PE=1 SV=2;
gfas1.m1.8603	2.243	1.16558	0.0023326	0.043117	up	WintervsSpring	WINTER_UP_CLUSTER12	------	------	------	------	ENOG410XQAV	S:Function unknown	sp|Q5TFE4|NT5D1_HUMAN;	5'-nucleotidase domain-containing protein 1 OS=Homo sapiens OX=9606 GN=NT5DC1 PE=1 SV=1;
gfas1.m1.8713	2.64	1.40045	0.00164019	0.0338897	up	WintervsSpring	WINTER_UP_CLUSTER12	------	------	------	------	------	------	------	------
gfas1.m1.9590	2.804	1.4876	2.06004e-07	3.31375e-05	up	WintervsSpring	WINTER_UP_CLUSTER12	K05695;K17341;K16910;K16353	PTPRF, LAR;HMCN;PTPRQ;SDK	map04514;map04910;map04520;map04931	Cell adhesion molecules;Insulin signaling pathway;Adherens junction;Insulin resistance	ENOG410YMNG	U:Intracellular trafficking, secretion, and vesicular transport	sp|Q8AV58|SDK1_CHICK;	Protein sidekick-1 OS=Gallus gallus OX=9031 GN=SDK1 PE=1 SV=1;
gfas1.m1.9973	2.109	1.07678	0.00029825	0.0100586	up	WintervsSpring	WINTER_UP_CLUSTER12	K06114	SPTA	map04210	Apoptosis	COG5069	Z:Cytoskeleton	sp|Q13813|SPTN1_HUMAN;	Spectrin alpha chain, non-erythrocytic 1 OS=Homo sapiens OX=9606 GN=SPTAN1 PE=1 SV=3;
gfas1.m1.10025	2.04	1.02826	5.48713e-06	0.000478965	up	WintervsSpring	WINTER_UP_CLUSTER17	K06093	PARD6	map05165;map04390;map04391;map04015;map04360;map04530;map04144	Human papillomavirus infection;Hippo signaling pathway;Hippo signaling pathway - fly;Rap1 signaling pathway;Axon guidance;Tight junction;Endocytosis	ENOG410XRJ3	O:Posttranslational modification, protein turnover, chaperones	sp|Q9BYG4|PAR6G_HUMAN;	Partitioning defective 6 homolog gamma OS=Homo sapiens OX=9606 GN=PARD6G PE=1 SV=1;
gfas1.m1.10555	2.572	1.36262	0.00223968	0.0421533	up	WintervsSpring	WINTER_UP_CLUSTER17	K06820	PLXNA	map04360	Axon guidance	ENOG410XR88	S:Function unknown	sp|Q6BEA0|PLXA4_DANRE;	Plexin-A4 OS=Danio rerio OX=7955 GN=plxna4 PE=2 SV=1;
gfas1.m1.11075	4.25	2.08732	0.00170326	0.0347095	up	WintervsSpring	WINTER_UP_CLUSTER17	K08010	NCF2, P67PHOX	map05140;map05208;map05418;map04670;map05417;map04145;map05415;map04613;map04380;map05020	Leishmaniasis;Chemical carcinogenesis - reactive oxygen species;Fluid shear stress and atherosclerosis;Leukocyte transendothelial migration;Lipid and atherosclerosis;Phagosome;Diabetic cardiomyopathy;Neutrophil extracellular trap formation;Osteoclast differentiation;Prion disease	ENOG41110AD	S:Function unknown	sp|P19878|NCF2_HUMAN;	Neutrophil cytosol factor 2 OS=Homo sapiens OX=9606 GN=NCF2 PE=1 SV=2;
gfas1.m1.11429	16.12	4.01074	1.46771e-10	7.25981e-08	up	WintervsSpring	WINTER_UP_CLUSTER17	K06825	FBN1	map04350	TGF-beta signaling pathway	ENOG41104P0	S:Function unknown	sp|G5ECS8|ADT1_CAEEL;	A disintegrin and metalloproteinase with thrombospondin motifs adt-1 OS=Caenorhabditis elegans OX=6239 GN=adt-1 PE=2 SV=1;
gfas1.m1.12376	7.477	2.90237	0.00281196	0.0492374	up	WintervsSpring	WINTER_UP_CLUSTER17	------	------	------	------	ENOG410XPKZ	S:Function unknown	sp|P58397|ATS12_HUMAN;	A disintegrin and metalloproteinase with thrombospondin motifs 12 OS=Homo sapiens OX=9606 GN=ADAMTS12 PE=1 SV=2;
gfas1.m1.12416	7.446	2.89647	0.000557646	0.0156635	up	WintervsSpring	WINTER_UP_CLUSTER17	K04988	PKD1L2	------	------	------	------	------	------
gfas1.m1.12653	2.147	1.10247	9.00689e-07	0.000113969	up	WintervsSpring	WINTER_UP_CLUSTER17	------	------	------	------	------	------	------	------
gfas1.m1.12776	6.058	2.59894	1.41679e-05	0.000932507	up	WintervsSpring	WINTER_UP_CLUSTER17	K06825	FBN1	map04350	TGF-beta signaling pathway	------	------	------	------
gfas1.m1.12831	2.537	1.34293	0.00169694	0.034624	up	WintervsSpring	WINTER_UP_CLUSTER17	K01135;K12375	ARSB;ARSI_J	map04142;map00531	Lysosome;Glycosaminoglycan degradation	COG3119	P:Inorganic ion transport and metabolism	sp|P50429|ARSB_MOUSE;	Arylsulfatase B OS=Mus musculus OX=10090 GN=Arsb PE=1 SV=3;
gfas1.m1.12913	3.829	1.93705	2.54058e-05	0.0014812	up	WintervsSpring	WINTER_UP_CLUSTER17	------	------	------	------	------	------	------	------
gfas1.m1.13262	2.629	1.39455	1.28039e-05	0.000874466	up	WintervsSpring	WINTER_UP_CLUSTER17	------	------	------	------	ENOG410XQH0	S:Function unknown	sp|Q99J23|GHDC_MOUSE;	GH3 domain-containing protein OS=Mus musculus OX=10090 GN=Ghdc PE=2 SV=2;
gfas1.m1.14136	91.005	6.50788	0.00010403	0.00448043	up	WintervsSpring	WINTER_UP_CLUSTER17	K22390	ACP7	------	------	COG1409	S:Function unknown	sp|Q6ZNF0|ACP7_HUMAN;	Acid phosphatase type 7 OS=Homo sapiens OX=9606 GN=ACP7 PE=2 SV=2;
gfas1.m1.14586	3.133	1.64738	6.67219e-13	8.3777e-10	up	WintervsSpring	WINTER_UP_CLUSTER17	------	------	------	------	ENOG410Z5I9	U:Intracellular trafficking, secretion, and vesicular transport	sp|A8WGS4|TLCD2_DANRE;	TLC domain-containing protein 2 OS=Danio rerio OX=7955 GN=tlcd2 PE=2 SV=1;
gfas1.m1.14694	3.005	1.58728	4.34417e-07	6.22017e-05	up	WintervsSpring	WINTER_UP_CLUSTER17	K18443	GBF1	map04144	Endocytosis	COG5307	S:Function unknown	sp|Q9R1D7|GBF1_CRIGR;	Golgi-specific brefeldin A-resistance guanine nucleotide exchange factor 1 OS=Cricetulus griseus OX=10029 GN=GBF1 PE=1 SV=1;
gfas1.m1.15189	3.038	1.60316	0.00168081	0.0343807	up	WintervsSpring	WINTER_UP_CLUSTER17	------	------	------	------	------	------	------	------
gfas1.m1.15416	13.915	3.79854	4.7721e-06	0.00042812	up	WintervsSpring	WINTER_UP_CLUSTER17	------	------	------	------	------	------	------	------
gfas1.m1.15420	2.166	1.11502	0.00175172	0.0353004	up	WintervsSpring	WINTER_UP_CLUSTER17	K24869	SCAPER	------	------	ENOG410XPXB	S:Function unknown	sp|Q9BY12|SCAPE_HUMAN;	S phase cyclin A-associated protein in the endoplasmic reticulum OS=Homo sapiens OX=9606 GN=SCAPER PE=1 SV=2;
gfas1.m1.15486	2.68	1.42245	3.70769e-05	0.001946	up	WintervsSpring	WINTER_UP_CLUSTER17	K11163	DHRS1	------	------	COG1028	S:Function unknown	sp|Q96LJ7|DHRS1_HUMAN;	Dehydrogenase/reductase SDR family member 1 OS=Homo sapiens OX=9606 GN=DHRS1 PE=1 SV=1;
gfas1.m1.1550	2.709	1.43756	3.18272e-05	0.00174076	up	WintervsSpring	WINTER_UP_CLUSTER17	------	------	------	------	ENOG410ZPX7	O:Posttranslational modification, protein turnover, chaperones	sp|P42674|BP10_PARLI;	Blastula protease 10 OS=Paracentrotus lividus OX=7656 GN=BP10 PE=2 SV=1;
gfas1.m1.15536	2.291	1.19613	0.00257483	0.0463647	up	WintervsSpring	WINTER_UP_CLUSTER17	K16669	FAT4	map04392;map04391	Hippo signaling pathway - multiple species;Hippo signaling pathway - fly	ENOG410XPEI;COG3979;ENOG410XQHI	S:Function unknown;G:Carbohydrate transport and metabolism;U:Intracellular trafficking, secretion, and vesicular transport	sp|Q6V0I7|FAT4_HUMAN;	Protocadherin Fat 4 OS=Homo sapiens OX=9606 GN=FAT4 PE=1 SV=2;
gfas1.m1.15543	2.507	1.326	0.000222857	0.00806585	up	WintervsSpring	WINTER_UP_CLUSTER17	K17341;K17307	HMCN;FBLN1_2	------	------	ENOG410ZZX5;ENOG410ZN3C;ENOG410XQFD	O:Posttranslational modification, protein turnover, chaperones;S:Function unknown;S:Function unknown	sp|D3YXG0|HMCN1_MOUSE;	Hemicentin-1 OS=Mus musculus OX=10090 GN=Hmcn1 PE=1 SV=1;
gfas1.m1.15694	2.933	1.55247	0.000396129	0.0123168	up	WintervsSpring	WINTER_UP_CLUSTER17	------	------	------	------	COG1112	L:Replication, recombination and repair	sp|Q9P2E3|ZNFX1_HUMAN;	NFX1-type zinc finger-containing protein 1 OS=Homo sapiens OX=9606 GN=ZNFX1 PE=2 SV=2;
gfas1.m1.16141	2.592	1.37397	1.68286e-05	0.00105651	up	WintervsSpring	WINTER_UP_CLUSTER17	K19947	MICAL	------	------	COG5069	Z:Cytoskeleton	sp|F1MF74|MICA2_BOVIN;	[F-actin]-monooxygenase MICAL2 OS=Bos taurus OX=9913 GN=MICAL2 PE=3 SV=2;
gfas1.m1.16327	11.718	3.5506	1.81583e-06	0.000204413	up	WintervsSpring	WINTER_UP_CLUSTER17	------	------	------	------	------	------	------	------
gfas1.m1.16497	2.289	1.195	0.000448319	0.0135162	up	WintervsSpring	WINTER_UP_CLUSTER17	K07923	RAB38	------	------	ENOG410YITC	S:Function unknown	sp|Q9CZE3|RAB32_MOUSE;	Ras-related protein Rab-32 OS=Mus musculus OX=10090 GN=Rab32 PE=1 SV=3;
gfas1.m1.16942	3.237	1.69446	0.000554504	0.0156132	up	WintervsSpring	WINTER_UP_CLUSTER17	K10595	HERC2	map04120	Ubiquitin mediated proteolysis	COG5184;COG5184	D:Cell cycle control, cell division, chromosome partitioning;Z:Cytoskeleton	sp|O95714|HERC2_HUMAN;	E3 ubiquitin-protein ligase HERC2 OS=Homo sapiens OX=9606 GN=HERC2 PE=1 SV=2;
gfas1.m1.17370	2.85	1.51093	0.000489037	0.0142546	up	WintervsSpring	WINTER_UP_CLUSTER17	------	------	------	------	ENOG410XR97	U:Intracellular trafficking, secretion, and vesicular transport	sp|P11881|ITPR1_MOUSE;	Inositol 1,4,5-trisphosphate receptor type 1 OS=Mus musculus OX=10090 GN=Itpr1 PE=1 SV=2;
gfas1.m1.17776	2.487	1.31415	3.48956e-06	0.0003331	up	WintervsSpring	WINTER_UP_CLUSTER17	------	------	------	------	ENOG410Z4GH	S:Function unknown	sp|Q8L7W2|NUDT8_ARATH;	Nudix hydrolase 8 OS=Arabidopsis thaliana OX=3702 GN=NUDT8 PE=2 SV=2;
gfas1.m1.18430	2.087	1.06145	0.000196121	0.0073256	up	WintervsSpring	WINTER_UP_CLUSTER17	------	------	------	------	------	------	------	------
gfas1.m1.18437	5.889	2.55801	7.33573e-05	0.00345075	up	WintervsSpring	WINTER_UP_CLUSTER17	K09058	TEF	------	------	------	------	------	------
gfas1.m1.18710	3.343	1.74095	1.44077e-06	0.000171662	up	WintervsSpring	WINTER_UP_CLUSTER17	K04988	PKD1L2	------	------	ENOG411005C;ENOG410XTGE	S:Function unknown;	sp|O08852|PKD1_MOUSE;	Polycystin-1 OS=Mus musculus OX=10090 GN=Pkd1 PE=1 SV=2;
gfas1.m1.1912	2.45	1.29273	2.70496e-06	0.000275957	up	WintervsSpring	WINTER_UP_CLUSTER17	K03255	TIF31, CLU1	------	------	ENOG410XQUQ	S:Function unknown	sp|O75153|CLU_HUMAN;	Clustered mitochondria protein homolog OS=Homo sapiens OX=9606 GN=CLUH PE=1 SV=2;
gfas1.m1.19358	3.048	1.60776	0.000485442	0.0142005	up	WintervsSpring	WINTER_UP_CLUSTER17	K05849	SLC8A, NCX	map04978;map04260;map04261;map04961;map04974;map04020;map04371;map04022;map04740;map05414;map05412;map05410	Mineral absorption;Cardiac muscle contraction;Adrenergic signaling in cardiomyocytes;Endocrine and other factor-regulated calcium reabsorption;Protein digestion and absorption;Calcium signaling pathway;Apelin signaling pathway;cGMP-PKG signaling pathway;Olfactory transduction;Dilated cardiomyopathy;Arrhythmogenic right ventricular cardiomyopathy;Hypertrophic cardiomyopathy	ENOG410XS02;ENOG410XPJP	P:Inorganic ion transport and metabolism;	sp|P48765|NAC1_BOVIN;	Sodium/calcium exchanger 1 OS=Bos taurus OX=9913 GN=SLC8A1 PE=1 SV=1;
gfas1.m1.20118	2.668	1.41552	1.27308e-05	0.000873129	up	WintervsSpring	WINTER_UP_CLUSTER17	K22610	RSBN1, KDM9	------	------	ENOG410XSZP	S:Function unknown	sp|Q80T69|RSBN1_MOUSE;	Lysine-specific demethylase 9 OS=Mus musculus OX=10090 GN=Rsbn1 PE=1 SV=3;
gfas1.m1.20348	2.149	1.10335	9.49769e-05	0.00417898	up	WintervsSpring	WINTER_UP_CLUSTER17	K09680	PANK1_2_3, CAB1, coaW	map00770;map01240	Pantothenate and CoA biosynthesis;Biosynthesis of cofactors	COG5146	H:Coenzyme transport and metabolism	sp|Q08DA5|PANK3_BOVIN;	Pantothenate kinase 3 OS=Bos taurus OX=9913 GN=PANK3 PE=2 SV=1;
gfas1.m1.20392	4.652	2.21783	0.00121153	0.0272019	up	WintervsSpring	WINTER_UP_CLUSTER17	------	------	------	------	ENOG410XV7A;ENOG410XQZM	S:Function unknown;	sp|Q9NZJ4|SACS_HUMAN;	Sacsin OS=Homo sapiens OX=9606 GN=SACS PE=1 SV=2;
gfas1.m1.20394	7.959	2.99259	4.59654e-09	1.39129e-06	up	WintervsSpring	WINTER_UP_CLUSTER17	K17341;K17307	HMCN;FBLN1_2	------	------	ENOG410YGIQ;ENOG410XSTY;ENOG410ZJRP;ENOG410XP6K;ENOG410XSD2	S:Function unknown;	sp|O73775|FBLN1_CHICK;	Fibulin-1 OS=Gallus gallus OX=9031 GN=FBLN1 PE=2 SV=2;
gfas1.m1.20664	4.782	2.25772	6.16837e-06	0.00051634	up	WintervsSpring	WINTER_UP_CLUSTER17	------	------	------	------	ENOG410ZWW6	S:Function unknown	sp|Q9Y5Z4|HEBP2_HUMAN;	Heme-binding protein 2 OS=Homo sapiens OX=9606 GN=HEBP2 PE=1 SV=1;
gfas1.m1.20683	2.242	1.16455	5.19989e-05	0.00261162	up	WintervsSpring	WINTER_UP_CLUSTER17	K20121	FNBP1	map05131	Shigellosis	ENOG410ZU0I	Z:Cytoskeleton	sp|Q6DCZ7|FBP1L_XENLA;	Formin-binding protein 1-like OS=Xenopus laevis OX=8355 GN=fnbp1l PE=1 SV=1;
gfas1.m1.21105	2.105	1.07383	9.79048e-05	0.00427299	up	WintervsSpring	WINTER_UP_CLUSTER17	------	------	------	------	------	------	------	------
gfas1.m1.21690	4.471	2.16059	0.000259293	0.00906742	up	WintervsSpring	WINTER_UP_CLUSTER17	------	------	------	------	ENOG410XT8D	S:Function unknown	------	------
gfas1.m1.21780	3.393	1.76257	0.0027771	0.0489004	up	WintervsSpring	WINTER_UP_CLUSTER17	K05673	ABCC4	map04024;map01523;map02010;map04976	cAMP signaling pathway;Antifolate resistance;ABC transporters;Bile secretion	COG1132	V:Defense mechanisms	sp|F1M3J4|MRP4_RAT;	ATP-binding cassette subfamily C member 4 OS=Rattus norvegicus OX=10116 GN=Abcc4 PE=1 SV=3;
gfas1.m1.22597	11.165	3.48086	2.26935e-06	0.000237453	up	WintervsSpring	WINTER_UP_CLUSTER17	------	------	------	------	------	------	sp|P21956|MFGM_MOUSE;	Lactadherin OS=Mus musculus OX=10090 GN=Mfge8 PE=1 SV=3;
gfas1.m1.22721	3.759	1.91023	0.00269934	0.047997	up	WintervsSpring	WINTER_UP_CLUSTER17	------	------	------	------	ENOG410ZR5U	K:Transcription	sp|B1VEI4|MSHA_CORU7;	D-inositol 3-phosphate glycosyltransferase OS=Corynebacterium urealyticum;
gfas1.m1.22973	3.932	1.9751	2.0867e-05	0.0012646	up	WintervsSpring	WINTER_UP_CLUSTER17	------	------	------	------	ENOG410Z913;COG5599	S:Function unknown;T:Signal transduction mechanisms	sp|P10586|PTPRF_HUMAN;	Receptor-type tyrosine-protein phosphatase F OS=Homo sapiens OX=9606 GN=PTPRF PE=1 SV=2;
gfas1.m1.23566	5.296	2.40484	5.52826e-05	0.0027359	up	WintervsSpring	WINTER_UP_CLUSTER17	------	------	------	------	------	------	------	------
gfas1.m1.23765	2.853	1.51262	2.25052e-06	0.000237002	up	WintervsSpring	WINTER_UP_CLUSTER17	K05643	ABCA3	map02010	ABC transporters	COG1131;ENOG410XXUP	V:Defense mechanisms;S:Function unknown	sp|P41233|ABCA1_MOUSE;	Phospholipid-transporting ATPase ABCA1 OS=Mus musculus OX=10090 GN=Abca1 PE=1 SV=4;
gfas1.m1.2437	2.477	1.30838	5.7216e-07	7.71848e-05	up	WintervsSpring	WINTER_UP_CLUSTER17	------	------	------	------	ENOG410YIJ3	K:Transcription	sp|Q566X8|DMX1B_DANRE;	Diencephalon/mesencephalon homeobox protein 1-B OS=Danio rerio OX=7955 GN=dmbx1b PE=2 SV=1;
gfas1.m1.3312	5.134	2.3602	3.77569e-17	1.54076e-13	up	WintervsSpring	WINTER_UP_CLUSTER17	K09058;K09057	TEF;HLF	map04711	Circadian rhythm - fly	ENOG410YJ8G	K:Transcription	sp|Q92172|TEF_CHICK;	Transcription factor VBP OS=Gallus gallus OX=9031 GN=TEF PE=1 SV=2;
gfas1.m1.3314	2.378	1.24991	0.00221373	0.0417742	up	WintervsSpring	WINTER_UP_CLUSTER17	K00311	ETFDH	------	------	COG0644	C:Energy production and conversion	sp|Q921G7|ETFD_MOUSE;	Electron transfer flavoprotein-ubiquinone oxidoreductase, mitochondrial OS=Mus musculus OX=10090 GN=Etfdh PE=1 SV=1;
gfas1.m1.4812	2.998	1.58424	0.00027343	0.0093962	up	WintervsSpring	WINTER_UP_CLUSTER17	------	------	------	------	------	------	------	------
gfas1.m1.5942	3.602	1.84892	3.38886e-10	1.49504e-07	up	WintervsSpring	WINTER_UP_CLUSTER17	K11168	DHRS12	------	------	COG1028	S:Function unknown	sp|A0PJE2|DHR12_HUMAN;	Dehydrogenase/reductase SDR family member 12 OS=Homo sapiens OX=9606 GN=DHRS12 PE=2 SV=2;
gfas1.m1.6366	2.776	1.47304	4.77198e-11	2.88493e-08	up	WintervsSpring	WINTER_UP_CLUSTER17	K06564	IGF2R, CD222	map04144;map04142	Endocytosis;Lysosome	ENOG410ZWHP	U:Intracellular trafficking, secretion, and vesicular transport	sp|Q07113|MPRI_MOUSE;	Cation-independent mannose-6-phosphate receptor OS=Mus musculus OX=10090 GN=Igf2r PE=1 SV=1;
gfas1.m1.7601	2.422	1.27614	5.93937e-05	0.00286879	up	WintervsSpring	WINTER_UP_CLUSTER17	K15717	PRXL2B, FAM213B	map00590	Arachidonic acid metabolism	ENOG410YFY9	O:Posttranslational modification, protein turnover, chaperones	sp|Q28IJ3|PXL2B_XENTR;	Prostamide/prostaglandin F synthase OS=Xenopus tropicalis OX=8364 GN=prxl2b PE=2 SV=1;
gfas1.m1.776	2.081	1.05741	0.000408492	0.0125808	up	WintervsSpring	WINTER_UP_CLUSTER17	K08029	NKX2-2	map04950	Maturity onset diabetes of the young	ENOG410XR21	K:Transcription	sp|P97273|TITF1_CAVPO;	Thyroid transcription factor 1;
gfas1.m1.8061	3.731	1.89943	3.39337e-09	1.08608e-06	up	WintervsSpring	WINTER_UP_CLUSTER17	K10408	DNAH	map05016;map05022;map05014	Huntington disease;Pathways of neurodegeneration - multiple diseases;Amyotrophic lateral sclerosis	COG5245	Z:Cytoskeleton	sp|Q8TD57|DYH3_HUMAN;	Dynein axonemal heavy chain 3 OS=Homo sapiens OX=9606 GN=DNAH3 PE=2 SV=1;
gfas1.m1.9390	2.877	1.5247	0.00219201	0.0415084	up	WintervsSpring	WINTER_UP_CLUSTER17	K07189	PPP1R3	map04910;map04931	Insulin signaling pathway;Insulin resistance	ENOG4111FT1	T:Signal transduction mechanisms	sp|O95685|PPR3D_HUMAN;	Protein phosphatase 1 regulatory subunit 3D OS=Homo sapiens OX=9606 GN=PPP1R3D PE=1 SV=1;
gfas1.m1.9642	2.276	1.18659	5.77229e-06	0.000495901	up	WintervsSpring	WINTER_UP_CLUSTER17	K01948	CPS1	map00220;map00250;map00910	Arginine biosynthesis;Alanine, aspartate and glutamate metabolism;Nitrogen metabolism	COG0458	F:Nucleotide transport and metabolism	sp|Q91293|CPSM_LITCT;	Carbamoyl-phosphate synthase [ammonia], mitochondrial OS=Lithobates catesbeianus OX=8400 PE=2 SV=1;
gfas1.m1.10967	2.432	1.2821	2.35561e-07	3.69717e-05	up	WintervsSpring	WINTER_UP_CLUSTER19	K10396	KIF5	map04728;map05012;map05010;map05016;map05014;map05132;map04144;map05022;map05223;map05020	Dopaminergic synapse;Parkinson disease;Alzheimer disease;Huntington disease;Amyotrophic lateral sclerosis;Salmonella infection;Endocytosis;Pathways of neurodegeneration - multiple diseases;Non-small cell lung cancer;Prion disease	COG5059	Z:Cytoskeleton	sp|P56536|KIF5C_RAT;	Kinesin heavy chain isoform 5C;
gfas1.m1.10998	2.319	1.21365	7.32352e-07	9.41274e-05	up	WintervsSpring	WINTER_UP_CLUSTER19	K00472	P4HA	map00330	Arginine and proline metabolism	ENOG410XS5J	S:Function unknown	sp|F4JZ24|P4H10_ARATH;	Probable prolyl 4-hydroxylase 10 OS=Arabidopsis thaliana OX=3702 GN=P4H10 PE=3 SV=1;
gfas1.m1.11055	2.103	1.07231	0.000389994	0.0121718	up	WintervsSpring	WINTER_UP_CLUSTER19	K23341	ERLIN	------	------	ENOG410XQSH	O:Posttranslational modification, protein turnover, chaperones	sp|O75477|ERLN1_HUMAN;	Erlin-1 OS=Homo sapiens OX=9606 GN=ERLIN1 PE=1 SV=2;
gfas1.m1.1121	2.104	1.0733	0.00292701	0.0489263	up	WintervsSummer	WINTER_UP_CLUSTER6	K20795	PRDM6	map00310	Lysine degradation	ENOG410ZFVU	S:Function unknown	sp|Q9NQX0|PRDM6_HUMAN;	Putative histone-lysine N-methyltransferase PRDM6 OS=Homo sapiens OX=9606 GN=PRDM6 PE=1 SV=2;
gfas1.m1.11394	2.392	1.25851	4.72417e-05	0.00240226	up	WintervsSpring	WINTER_UP_CLUSTER19	K20305	TRAPPC8, TRS85	------	------	ENOG410XPCJ	S:Function unknown	sp|Q9Y2L5|TPPC8_HUMAN;	Trafficking protein particle complex subunit 8 OS=Homo sapiens OX=9606 GN=TRAPPC8 PE=1 SV=2;
gfas1.m1.177	171.209	7.41961	5.13523e-05	0.00258711	up	WintervsSpring	WINTER_UP_CLUSTER10	------	------	------	------	------	------	------	------
gfas1.m1.11404	2.235	1.16022	0.00237401	0.0425688	up	WintervsSummer	WINTER_UP_CLUSTER6	K12035	TRIM71	map05206;map04361	MicroRNAs in cancer;Axon regeneration	ENOG410XSQC	S:Function unknown	sp|E7FAM5|LIN41_DANRE;	E3 ubiquitin-protein ligase TRIM71 OS=Danio rerio OX=7955 GN=trim71 PE=1 SV=1;
gfas1.m1.11486	3.306	1.72515	0.000741436	0.0175605	up	WintervsSummer	WINTER_UP_CLUSTER6	K01510;K01511	ENTPD1_3_8, CD39;ENTPD5_6	map00240;map00230;map05169	Pyrimidine metabolism;Purine metabolism;Epstein-Barr virus infection	COG5371;COG5371	G:Carbohydrate transport and metabolism;O:Posttranslational modification, protein turnover, chaperones	sp|Q9MYU4|ENTP1_PIG;	Ectonucleoside triphosphate diphosphohydrolase 1 OS=Sus scrofa OX=9823 GN=ENTPD1 PE=1 SV=1;
gfas1.m1.8084	127.452	6.99381	5.31434e-06	0.000293299	up	SummervsWinter	SUMMER_UP_CLUSTER16	------	------	------	------	ENOG4112AWF	S:Function unknown	------	------
gfas1.m1.8082	88.641	6.46991	0.000409949	0.0107119	up	SummervsWinter	SUMMER_UP_CLUSTER16	------	------	------	------	ENOG4111MZ8;ENOG4110SUR	S:Function unknown;	------	------
gfas1.m1.12008	7.057	2.81905	5.44496e-06	0.000298647	up	WintervsSummer	WINTER_UP_CLUSTER6	------	------	------	------	------	------	------	------
gfas1.m1.12616	2.286	1.1929	9.73938e-05	0.00426209	up	WintervsSpring	WINTER_UP_CLUSTER19	K06766	NEO1	map04514;map04350;map04360	Cell adhesion molecules;TGF-beta signaling pathway;Axon guidance	ENOG410Z913	S:Function unknown	sp|Q90610|NEO1_CHICK;	Neogenin;
gfas1.m1.12952	2.581	1.36798	0.000687454	0.0181869	up	WintervsSpring	WINTER_UP_CLUSTER19	------	------	------	------	------	------	------	------
gfas1.m1.13117	7.547	2.91597	0.00257787	0.0463647	up	WintervsSpring	WINTER_UP_CLUSTER19	K06834;K08608	ADAM9;ADAM19	------	------	ENOG410XPKZ;ENOG410XX2M	S:Function unknown;	sp|A8QL59|VM3_NAJAT;	Zinc metalloproteinase-disintegrin-like NaMP OS=Naja atra OX=8656 PE=2 SV=1;
gfas1.m1.20562	67.926	6.0859	2.26813e-07	0.000492979	up	SummervsSpring	SUMMER_UP_CLUSTER16	------	------	------	------	------	------	------	------
gfas1.m1.13202	5.081	2.3451	0.000288473	0.0116989	up	WintervsAutumn	WINTER_UP_CLUSTER6	------	------	------	------	ENOG4111WX8	S:Function unknown	------	------
gfas1.m1.13202	7.377	2.88294	1.99583e-05	0.000930479	up	WintervsSummer	WINTER_UP_CLUSTER6	------	------	------	------	ENOG4111WX8	S:Function unknown	------	------
gfas1.m1.13216	2.67	1.41687	0.00070335	0.0184898	up	WintervsSpring	WINTER_UP_CLUSTER19	K18435;K09270	SOX9;SOX7S	map04024	cAMP signaling pathway	ENOG411009V;ENOG410XT0K;ENOG4111EG3;ENOG4111SXJ	B:Chromatin structure and dynamics;	sp|Q6IZ48|SOX8_TETNG;	Transcription factor Sox-8 OS=Tetraodon nigroviridis OX=99883 GN=sox8 PE=2 SV=2;
gfas1.m1.13547	2.187	1.1292	1.34337e-06	0.00016364	up	WintervsSpring	WINTER_UP_CLUSTER19	------	------	------	------	------	------	------	------
gfas1.m1.13578	2.452	1.29401	1.50418e-05	0.00097488	up	WintervsSpring	WINTER_UP_CLUSTER19	K12800;K22614	NLRP3, PYPAF1;NLRC3, NOD3	map05164;map05132;map05135;map04621;map05131;map05130;map05133;map04625;map05171;map05417;map04217	Influenza A;Salmonella infection;Yersinia infection;NOD-like receptor signaling pathway;Shigellosis;Pathogenic Escherichia coli infection;Pertussis;C-type lectin receptor signaling pathway;Coronavirus disease - COVID-19;Lipid and atherosclerosis;Necroptosis	ENOG4111H3D;ENOG410ZBX3	S:Function unknown;	sp|Q8K3Z0|NOD2_MOUSE;	Nucleotide-binding oligomerization domain-containing protein 2 OS=Mus musculus OX=10090 GN=Nod2 PE=1 SV=1;
gfas1.m1.13578	2.164	1.11399	0.00110953	0.0240476	up	WintervsSummer	WINTER_UP_CLUSTER19	K12800;K22614	NLRP3, PYPAF1;NLRC3, NOD3	map05164;map05132;map05135;map04621;map05131;map05130;map05133;map04625;map05171;map05417;map04217	Influenza A;Salmonella infection;Yersinia infection;NOD-like receptor signaling pathway;Shigellosis;Pathogenic Escherichia coli infection;Pertussis;C-type lectin receptor signaling pathway;Coronavirus disease - COVID-19;Lipid and atherosclerosis;Necroptosis	ENOG4111H3D;ENOG410ZBX3	S:Function unknown;	sp|Q8K3Z0|NOD2_MOUSE;	Nucleotide-binding oligomerization domain-containing protein 2 OS=Mus musculus OX=10090 GN=Nod2 PE=1 SV=1;
gfas1.m1.13668	2.455	1.29553	0.0012939	0.0371936	up	WintervsAutumn	WINTER_UP_CLUSTER6	K21283	BMP2	map04060;map04350;map05217;map04390;map05200	Cytokine-cytokine receptor interaction;TGF-beta signaling pathway;Basal cell carcinoma;Hippo signaling pathway;Pathways in cancer	ENOG410XT8Z	O:Posttranslational modification, protein turnover, chaperones	sp|G5EEL5|DBL1_CAEEL;	Protein dbl-1 OS=Caenorhabditis elegans OX=6239 GN=dbl-1 PE=1 SV=1;
gfas1.m1.13668	5.346	2.41847	3.77246e-07	3.02412e-05	up	WintervsSummer	WINTER_UP_CLUSTER6	K21283	BMP2	map04060;map04350;map05217;map04390;map05200	Cytokine-cytokine receptor interaction;TGF-beta signaling pathway;Basal cell carcinoma;Hippo signaling pathway;Pathways in cancer	ENOG410XT8Z	O:Posttranslational modification, protein turnover, chaperones	sp|G5EEL5|DBL1_CAEEL;	Protein dbl-1 OS=Caenorhabditis elegans OX=6239 GN=dbl-1 PE=1 SV=1;
gfas1.m1.13708	2.575	1.36483	0.000799574	0.0257225	up	WintervsAutumn	WINTER_UP_CLUSTER6	------	------	------	------	COG5048	S:Function unknown	sp|Q9IB89|ZIC5_XENLA;	Zinc finger protein ZIC 5 OS=Xenopus laevis OX=8355 GN=zic5 PE=2 SV=1;
gfas1.m1.13708	3.29	1.71821	5.33373e-05	0.0020722	up	WintervsSummer	WINTER_UP_CLUSTER6	------	------	------	------	COG5048	S:Function unknown	sp|Q9IB89|ZIC5_XENLA;	Zinc finger protein ZIC 5 OS=Xenopus laevis OX=8355 GN=zic5 PE=2 SV=1;
gfas1.m1.4170	46.24	5.53107	3.2654e-10	5.78498e-08	up	SummervsWinter	SUMMER_UP_CLUSTER9	------	------	------	------	ENOG410YERS	O:Posttranslational modification, protein turnover, chaperones	sp|P06581|HSP16_CAEEL;	Heat shock protein Hsp-16.41 OS=Caenorhabditis elegans OX=6239 GN=hsp-16.41 PE=2 SV=1;
gfas1.m1.12611	44.457	5.47434	0.00229291	0.0415438	up	SummervsWinter	SUMMER_UP_CLUSTER14	------	------	------	------	------	------	------	------
gfas1.m1.4193	44.035	5.46059	1.02304e-07	9.69207e-06	up	SummervsWinter	SUMMER_UP_CLUSTER9	------	------	------	------	------	------	------	------
gfas1.m1.13984	2.164	1.11402	3.38308e-06	0.000326758	up	WintervsSpring	WINTER_UP_CLUSTER19	------	------	------	------	COG1506	E:Amino acid transport and metabolism	sp|P22411|DPP4_PIG;	Dipeptidyl peptidase 4 OS=Sus scrofa OX=9823 GN=DPP4 PE=1 SV=3;
gfas1.m1.14113	4.278	2.09683	0.000918332	0.0208579	up	WintervsSummer	WINTER_UP_CLUSTER6	K09270	SOX7S	------	------	ENOG410Y4NM;ENOG41114B8;ENOG410XT0K	B:Chromatin structure and dynamics;	sp|P35713|SOX18_HUMAN;	Transcription factor SOX-18 OS=Homo sapiens OX=9606 GN=SOX18 PE=1 SV=2;
gfas1.m1.14393	8.846	3.14496	2.90698e-20	1.58169e-16	up	WintervsSpring	WINTER_UP_CLUSTER19	K12384	SCARB2, LIMP2, CD36L2	map04142	Lysosome	ENOG410XS17	U:Intracellular trafficking, secretion, and vesicular transport	sp|O35114|SCRB2_MOUSE;	Lysosome membrane protein 2 OS=Mus musculus OX=10090 GN=Scarb2 PE=1 SV=3;
gfas1.m1.14393	2.691	1.42795	0.00160908	0.0438392	up	WintervsAutumn	WINTER_UP_CLUSTER19	K12384	SCARB2, LIMP2, CD36L2	map04142	Lysosome	ENOG410XS17	U:Intracellular trafficking, secretion, and vesicular transport	sp|O35114|SCRB2_MOUSE;	Lysosome membrane protein 2 OS=Mus musculus OX=10090 GN=Scarb2 PE=1 SV=3;
gfas1.m1.14393	4.329	2.11396	5.2289e-05	0.00204042	up	WintervsSummer	WINTER_UP_CLUSTER19	K12384	SCARB2, LIMP2, CD36L2	map04142	Lysosome	ENOG410XS17	U:Intracellular trafficking, secretion, and vesicular transport	sp|O35114|SCRB2_MOUSE;	Lysosome membrane protein 2 OS=Mus musculus OX=10090 GN=Scarb2 PE=1 SV=3;
gfas1.m1.14395	2.262	1.17787	0.000136883	0.00449911	up	WintervsSummer	WINTER_UP_CLUSTER6	------	------	------	------	------	------	------	------
gfas1.m1.14430	26.201	4.71154	0.00208114	0.0388746	up	WintervsSummer	WINTER_UP_CLUSTER6	K09410	FOXQ, HFH1	------	------	COG5025	K:Transcription	sp|Q63244|FOXQ1_RAT;	Forkhead box protein Q1 OS=Rattus norvegicus OX=10116 GN=Foxq1 PE=1 SV=3;
[truncated: 1,471 more rows]

## Sheet: Table S7
Table S6 The down-regulated DEGs set in coral host.
[truncated: 2,101 more rows]

## Sheet: Table S8
Table S7 The up-regulated DEGs set in Symbiodiniaceae.
[truncated: 1,617 more rows]

## Sheet: Table S9
Table S8 The down-regulated DEGs set in Symbiodiniaceae.
[truncated: 1,617 more rows]

## Sheet: Table S10
Table S9. Pathways significantly enriched in the up- and down-regulated DEGs sets in Symbiodiniaceae.
[truncated: 71 more rows]
